# Supplementary material for: Sensitive, multiplex and direct quantification of RNA sequences using a modified RASL assay
Source: Nucleic Acids Res. 2014 Jul 25;42(14):9146–57. doi: 10.1093/nar/gku636 (PMC4132746; doi:10.1093/nar/gku636)
Supplement: SUPPLEMENTARY DATA [file supp_gku636_nar-01048-y-2014-File003.zip]

Archive with 6 entries (6 files):
- NAR-01048-Y-2014 Suppl files/TableS2_B_cellProbes.xlsx
- NAR-01048-Y-2014 Suppl files/TableS3_costCalculator.xlsx
- NAR-01048-Y-2014 Suppl files/TableS4-Barcode-Primers.xlsx
- NAR-01048-Y-2014 Suppl files/TableS5_Primer3_settings.xlsx
- NAR-01048-Y-2014 Suppl files/20140604_SUPPLEMENTARY_RASL_LARMAN.docx
- NAR-01048-Y-2014 Suppl files/TableS1-RASL-components.xlsx
