# Supplementary material for: Sensitive, multiplex and direct quantification of RNA sequences using a modified RASL assay
Source: Nucleic Acids Res. 2014 Jul 25;42(14):9146–57. doi: 10.1093/nar/gku636 (PMC4132746; doi:10.1093/nar/gku636)
Supplement: SUPPLEMENTARY DATA [file supp_gku636_nar-01048-y-2014-File003.zip › NAR-01048-Y-2014 Suppl files/TableS2_B_cellProbes.xlsx]

## Sheet: B cell probes
Manually Designed Antibody Isotype Probe Sets
Target	Acceptor_Probe_Name	Acceptor_Probe_Sequence	Donor_Probe_Name	Donor_Probe_Sequence	Note
IGHA	3P_IGHA_112	GGAAGCCTTGGCTTTTGGCGGTCACGTTCTGTCCGrCrU	5P_IGHA_112	/5Phos/TTCGCTCCAGGTCACACTGAAGATCGGAAGAGCACAC	Transcript (including sterile) abundance
IGHA	3P_IGHA_278	GGAAGCCTTGGCTTTTGCGGAATGTGTTTCCGGATrUrU	5P_IGHA_278	/5Phos/TGTGATGTTGGCGGTTAGTGAGATCGGAAGAGCACAC	Transcript (including sterile) abundance
IGHD	3P_IGHD_200	GGAAGCCTTGGCTTTTGTGCTTGTCATGTAGTAGCrUrG	5P_IGHD_200	/5Phos/TCCCGTCTTTGTATCTCAGGAGATCGGAAGAGCACAC	Transcript (including sterile) abundance
IGHD	3P_IGHD_474	GGAAGCCTTGGCTTTTGGGTGTCTTTGTCTCTCTCrUrC	5P_IGHD_474	/5Phos/TTCTTGTTCCTCTTTCTCCTAGATCGGAAGAGCACAC	Transcript (including sterile) abundance
IGHE	3P_IGHE_1	GGAAGCCTTGGCTTTTGCACTTCTTGGTGCTGTCrCrU	5P_IGHE_1	/5Phos/CAAAGGTGTGACCTTGATAGGAGATCGGAAGAGCACAC	Transcript (including sterile) abundance
IGHE	3P_IGHE_2	GGAAGCCTTGGCTTTTGACCGAGATGTCCTCAGGCrArU	5P_IGHE_2	/5Phos/GAAGTTCTGGATCAGGCAGGAGATCGGAAGAGCACAC	Transcript (including sterile) abundance
IGHM	3P_IGHM_657	GGAAGCCTTGGCTTTTGGTGTCTTGATCGGGGACArCrA	5P_IGHM_657	/5Phos/CATGGAGGACGCATTCTGCTAGATCGGAAGAGCACAC	Transcript (including sterile) abundance
IGHM	3P_IGHM_707	GGAAGCCTTGGCTTTTGTCAACTTGGTGGACTTGGrUrG	5P_IGHM_707	/5Phos/AGGAAGATGCTGGCAAAGGAAGATCGGAAGAGCACAC	Transcript (including sterile) abundance
IGHG1-4	3P_IGHG_pan_1	GGAAGCCTTGGCTTTTGGGTTGTGCAGAGCCTCATrGrC	5P_IGHG_pan_1	/5Phos/ATCACGGAGCATGAGAAGAAGATCGGAAGAGCACAC	All IGHG subtype transcript (including sterile) abundance
IGHG1-4	3P_IGHG_pan_2	GGAAGCCTTGGCTTTTGTAGAAGCCTTTGACCAGGCrArG	5P_IGHG_pan_2	/5Phos/GTCAGGCTGACCTGGTTCTTGGTCAGATCGGAAGAGCACAC	All IGHG subtype transcript (including sterile) abundance
IGHG1	3P_IGHG1	GGAAGCCTTGGCTTTTGGTTTTGTCACAAGATTTGrGrG	5P_IGHG1_pan	/5Phos/CTCAACTTTCTTGTCCACCTAGATCGGAAGAGCACAC	Treat as same donor probe for identification of IGHG1-4 subtype transcript (including sterile) abundance
IGHG2	3P_IGHG2	GGAAGCCTTGGCTTTTGCACTCGACACAACATTTGrCrG	5P_IGHG2_pan	/5Phos/CTCAACTGTCTTGTCCACCTAGATCGGAAGAGCACAC
IGHG3	3P_IGHG3	GGAAGCCTTGGCTTTTGTCACCAAGTGGGGTTTTGrArG	5P_IGHG3-4_pan	/5Phos/CTCAACTCTCTTGTCCACCTAGATCGGAAGAGCACAC
IGHG4	3P_IGHG4	GGAAGCCTTGGCTTTTGCATGGGGGACCATATTTGrGrA
IGHA V-H junction	3P_IGHA_CSR	GGAAGCCTTGGCTTTTGCTTGGGGCTGGTCGGGGArUrG	5P_Jpan	/5Phos/CTGAGGAGACGGTGACCAGATCGGAAGAGCACAC	Common J-chain donor probe to monitor class switch recombination with each isotype heavy chain
IGHD V-H junction	3P_IGHD_CSR	GGAAGCCTTGGCTTTTGATCCGGAGCCTTGGTGGGrUrG
IGHE V-H junction	3P_IGHE_CSR	GGAAGCCTTGGCTTTTGGGATGGGCTCTGTGTGGArGrG
IGHM V-H junction	3P_IGHM_CSR	GGAAGCCTTGGCTTTTGGGTTGGGGCGGATGCACTrCrC
IGHG V-H junction	3P_IGHG1-2_CSR	GGAAGCCTTGGCTTTTGGATGGGCCCTTGGTGGArGrG
IGHG V-H junction	3P_IGHG3-4_CSR	GGAAGCCTTGGCTTTTGGATGGGCCCTTGGTGGArArG
Manually Designed Splicing Reporter Probe sets
Target	Acceptor_Probe_Name	Acceptor_Probe_Sequence	Donor_Probe_Name	Donor_Probe_Sequence	Note
BCL2L1	3P_NM_138578.1_BCL2L1_2523	GGAAGCCTTGGCTTTTGAGTTTATTACTGAACTGCrArC	5P_NM_138578.1_BCL2L1_2523	/5Phos/TTTCACCTTCACACAGACTAAGATCGGAAGAGCACAC	BCL2L1 probe set that targets a sequence distant from the alternatively spliced exon
BCL2L1	3P_BCL2L1_splice_common	GGAAGCCTTGGCTTTTGAGAGTTCCACAAAAGTATrCrC	5P_BCL2L1_splice_common	/5Phos/TGTTCAAAGCTCTGATATGCAGATCGGAAGAGCACAC	BCL2L1 "common" probes
BCL2L1	3P_BCL2L1_splice_long	GGAAGCCTTGGCTTTTGGGAAGAGTTCATTCACTArCrC	5P_BCL2L1_splice_long	/5Phos/CAGCCGCCGTTCTCCTGGATAGATCGGAAGAGCACAC	BCL2L1 "long", exon inclusion specific probes
CD40	3P_CD40_sh_1089	GGAAGCCTTGGCTTTTGACCAAACTTCTGCCTCTGrUrC	5P_CD40_sh_1089	/5Phos/TTTAATACAAGTTGGGAGACAGATCGGAAGAGCACAC	CD40 probe set that targets a sequence distant from the alternatively spliced exon
CD40	3P_CD40_splice_common	GGAAGCCTTGGCTTTTGCTCAGCCGATCCTGGGGArCrC	5P_CD40_splice_common	/5Phos/TTGTCCAAGGGTGACATTTTAGATCGGAAGAGCACAC	CD40 "common" probes
CD40	3P_CD40_splice_long	GGAAGCCTTGGCTTTTGCAGGTCTTTGGTCTCACArGrC	5P_CD40_splice_long	/5Phos/ACAGACAACATCAGTCTTGTAGATCGGAAGAGCACAC	CD40 "long", exon inclusion specific probes
Algorithm Designed
TRANSCRIPT_ID	TARGET 36mer	PROBE_START_POS+1	END_STABILITY	GC_PERCENT	HAIRPIN_TH	PENALTY	SELF_ANY_TH	SELF_END_TH	TEMPLATE_MISPRIMING_TH	TM	Rasl_40mer_id	Rasl_40mer_seq_antisense	dist_to_polyA	Order_reported	Acceptor_Probe	Donor_Probe
CCL17	CAGGTATTTAACTGCATTCTTCACTCTCTTGTTGTT	393	2.83	36.111	0	0.514923	0	0	14.6087	68.464	NM_002987.2_CCL17_375	TGCAGGTATTTAACTGCATTCTTCACTCTCTTGTTGTTGG	240	0	GGAAGCCTTGGCTTTTGTGCAGGTATTTAACTGCArUrU	/5Phos/CTTCACTCTCTTGTTGTTGGAGATCGGAAGAGCACAC
CCL17	GTCTGGTACCACGTCTTCAGCTTTCTAAGGGGAATG	287	2.67	50	0	5.26142	9.34	0	26.0561	73.207	NM_002987.2_CCL17_269	ATGTCTGGTACCACGTCTTCAGCTTTCTAAGGGGAATGGC	346	8	GGAAGCCTTGGCTTTTGATGTCTGGTACCACGTCTrUrC	/5Phos/AGCTTTCTAAGGGGAATGGCAGATCGGAAGAGCACAC
FCER2	CCATTTTATTGATGCAGGCTGGACAGGAGGACTCAC	964	3.51	50	0	5.87899	9.06	0	22.5384	73.827	NM_001207019.2_FCER2_1428	CCCCATTTTATTGATGCAGGCTGGACAGGAGGACTCACCA	54	0	GGAAGCCTTGGCTTTTGCCCCATTTTATTGATGCArGrG	/5Phos/CTGGACAGGAGGACTCACCAAGATCGGAAGAGCACAC
FCER2	CACCTGCAACTCCATCCTTAGCTTTGTCACCTCCTC	61	3.71	52.778	0	6.83854	0	0	28.3629	74.787	NM_001207019.2_FCER2_525	GACACCTGCAACTCCATCCTTAGCTTTGTCACCTCCTCCC	957	2	GGAAGCCTTGGCTTTTGGACACCTGCAACTCCATCrCrU	/5Phos/TAGCTTTGTCACCTCCTCCCAGATCGGAAGAGCACAC
CCL2	GAAAATAAGTTAGCTGCAGATTCTTGGGTTGTGGAG	416	3.86	41.667	0	2.30467	15.2	0	16.9567	70.25	NM_002982.3_CCL2_398	GGGAAAATAAGTTAGCTGCAGATTCTTGGGTTGTGGAGTG	347	0	GGAAGCCTTGGCTTTTGGGGAAAATAAGTTAGCTGrCrA	/5Phos/GATTCTTGGGTTGTGGAGTGAGATCGGAAGAGCACAC
CCL2	GAGAGTGCGAGCTTCAGTTTGAGAATTGGATGTTTC	64	2.78	44.444	0	3.72284	8.38	0	21.0104	71.67	NM_002982.3_CCL2_46	GCGAGAGTGCGAGCTTCAGTTTGAGAATTGGATGTTTCTG	699	6	GGAAGCCTTGGCTTTTGGCGAGAGTGCGAGCTTCArGrU	/5Phos/TTGAGAATTGGATGTTTCTGAGATCGGAAGAGCACAC
IL4I1	TCGTGTTTTGGAGAGATAACTGGCCTTGGACTGGAG	966	3.86	50	0	6.3272	0	0	25.1753	74.277	NM_172374.2_IL4I1_2292	GGTCGTGTTTTGGAGAGATAACTGGCCTTGGACTGGAGGG	52	0	GGAAGCCTTGGCTTTTGGGTCGTGTTTTGGAGAGArUrA	/5Phos/ACTGGCCTTGGACTGGAGGGAGATCGGAAGAGCACAC
TFPI2	TATTCATACTGTTCTAGGCCCTGTGTTTCTTATGTA	803	2.29	36.111	0	0.056403	6.44	2.4	19.5936	68	NM_006528.3_TFPI2_2229	TTTATTCATACTGTTCTAGGCCCTGTGTTTCTTATGTATC	215	0	GGAAGCCTTGGCTTTTGTTTATTCATACTGTTCTArGrG	/5Phos/CCCTGTGTTTCTTATGTATCAGATCGGAAGAGCACAC
TFPI2	ATTTTGCTAACTCCTCATCCATAAAATCTTCAACCA	735	3.67	33.333	0	0.164109	0	0	21.8187	68.109	NM_006528.3_TFPI2_2161	ATATTTTGCTAACTCCTCATCCATAAAATCTTCAACCAGT	283	1	GGAAGCCTTGGCTTTTGATATTTTGCTAACTCCTCrArU	/5Phos/CCATAAAATCTTCAACCAGTAGATCGGAAGAGCACAC
IL1RN	AAAGCTACCACTTACTTTCACCATCATTTCACAAAT	460	2.32	33.333	0	0.564451	0	0	20.8504	68.511	NM_173841.2_IL1RN_1255	GAAAAGCTACCACTTACTTTCACCATCATTTCACAAATGC	558	0	GGAAGCCTTGGCTTTTGGAAAAGCTACCACTTACTrUrU	/5Phos/CACCATCATTTCACAAATGCAGATCGGAAGAGCACAC
IL1RN	GAATATTTTAAGTCCTCAGCCTCTCCCCGAAAGAAC	420	3.01	44.444	0	2.75825	0	0	22.337	70.706	NM_173841.2_IL1RN_1215	AGGAATATTTTAAGTCCTCAGCCTCTCCCCGAAAGAACAT	598	17	GGAAGCCTTGGCTTTTGAGGAATATTTTAAGTCCTrCrA	/5Phos/GCCTCTCCCCGAAAGAACATAGATCGGAAGAGCACAC
CISH	GAAAAGACCACCAAACTGTTCTTTGCTATAATTATT	879	1.4	30.556	0	1.80023	9.58	0	13.2807	66.255	NM_013324.5_CISH_2128	GAGAAAAGACCACCAAACTGTTCTTTGCTATAATTATTAT	139	8	GGAAGCCTTGGCTTTTGGAGAAAAGACCACCAAACrUrG	/5Phos/TTCTTTGCTATAATTATTATAGATCGGAAGAGCACAC
CISH	TAAATAAATAGTGTATAATTGTGCAGTCCCCTAGCC	349	3.93	36.111	0	0.515442	3.15	0	25.6069	67.543	NM_013324.5_CISH_1598	AATAAATAAATAGTGTATAATTGTGCAGTCCCCTAGCCTG	669	0	GGAAGCCTTGGCTTTTGAATAAATAAATAGTGTATrArA	/5Phos/TTGTGCAGTCCCCTAGCCTGAGATCGGAAGAGCACAC
-	TGGAATAATTCTCTATCTCATCTAAGCCTCACAACA	719	3.33	36.111	0	0.089743	1.93	0	18.046	68.036	NR_001458.3_-_1173	TATGGAATAATTCTCTATCTCATCTAAGCCTCACAACAAC	299	0	GGAAGCCTTGGCTTTTGTATGGAATAATTCTCTATrCrU	/5Phos/CATCTAAGCCTCACAACAACAGATCGGAAGAGCACAC
-	TATGTGGCTAAGCTATTGAACTTGAACCTAGATTTG	601	2.32	36.111	0	0.115119	0	0	18.1568	67.938	NR_001458.3_-_1055	ATTATGTGGCTAAGCTATTGAACTTGAACCTAGATTTGGG	417	2	GGAAGCCTTGGCTTTTGATTATGTGGCTAAGCTATrUrG	/5Phos/AACTTGAACCTAGATTTGGGAGATCGGAAGAGCACAC
CCL22	ACCATAGCATGAATTTGATTGTCAGCTATTTAAGGA	118	3.36	33.333	0	0.067262	18.83	2.89	23.2703	68.004	NM_002990.4_CCL22_2018	ACACCATAGCATGAATTTGATTGTCAGCTATTTAAGGAAG	900	0	GGAAGCCTTGGCTTTTGACACCATAGCATGAATTTrGrA	/5Phos/TTGTCAGCTATTTAAGGAAGAGATCGGAAGAGCACAC
CCL22	GTTCCTAAAATTCTTCCATTCATCTATTTGGCCTCT	226	3.69	36.111	0	0.225133	11.51	0	15.0709	68.17	NM_002990.4_CCL22_2126	CAGTTCCTAAAATTCTTCCATTCATCTATTTGGCCTCTTA	792	2	GGAAGCCTTGGCTTTTGCAGTTCCTAAAATTCTTCrCrA	/5Phos/TTCATCTATTTGGCCTCTTAAGATCGGAAGAGCACAC
PI3	CGCTTTGACTTTATCTTGACCTTTAACTGAAACTTG	207	3.16	36.111	0	0.088098	0	0	37.6074	68.019	NM_002638.3_PI3_189	TGCGCTTTGACTTTATCTTGACCTTTAACTGAAACTTGTC	364	0	GGAAGCCTTGGCTTTTGTGCGCTTTGACTTTATCTrUrG	/5Phos/ACCTTTAACTGAAACTTGTCAGATCGGAAGAGCACAC
DUSP4	TGAAAGATGGGGCTATTTACACAAGTTACAAGAATT	834	2.17	33.333	0	0.10982	0	0	21.3098	68.055	NM_001394.6_DUSP4_5437	TCTGAAAGATGGGGCTATTTACACAAGTTACAAGAATTGC	184	0	GGAAGCCTTGGCTTTTGTCTGAAAGATGGGGCTATrUrU	/5Phos/ACACAAGTTACAAGAATTGCAGATCGGAAGAGCACAC
DUSP4	AACATCAATATCCAAACACCGTATTGAGTCCCTTAA	663	1.85	36.111	0	1.04766	12.62	0	20.1611	68.991	NM_001394.6_DUSP4_5266	AAAACATCAATATCCAAACACCGTATTGAGTCCCTTAACA	355	8	GGAAGCCTTGGCTTTTGAAAACATCAATATCCAAArCrA	/5Phos/CCGTATTGAGTCCCTTAACAAGATCGGAAGAGCACAC
HOMER2	ATACTCTGAATGCTATTTGATAAAAGGAGCCTGATG	660	3.07	36.111	0	0.170743	7.11	2.97	18.8801	67.886	NM_199330.2_HOMER2_1633	AAATACTCTGAATGCTATTTGATAAAAGGAGCCTGATGGC	358	0	GGAAGCCTTGGCTTTTGAAATACTCTGAATGCTATrUrU	/5Phos/GATAAAAGGAGCCTGATGGCAGATCGGAAGAGCACAC
HOMER2	GCTCAGAAATTAAAACCAAGAAAAGGAACACTGTTG	902	3.33	36.111	0	0.565066	0	0	28.0427	68.507	NM_199330.2_HOMER2_1875	CTGCTCAGAAATTAAAACCAAGAAAAGGAACACTGTTGCA	116	4	GGAAGCCTTGGCTTTTGCTGCTCAGAAATTAAAACrCrA	/5Phos/AGAAAAGGAACACTGTTGCAAGATCGGAAGAGCACAC
NDFIP2	CACAGGTTCACACTTCCACATCTATACAACTTTATT	784	1.4	36.111	0	0.065566	0	0	16.9469	68.013	NM_001161407.1_NDFIP2_4359	ATCACAGGTTCACACTTCCACATCTATACAACTTTATTAA	234	0	GGAAGCCTTGGCTTTTGATCACAGGTTCACACTTCrCrA	/5Phos/CATCTATACAACTTTATTAAAGATCGGAAGAGCACAC
NDFIP2	TGAGGTCACAGTCATGATAATATGCGAATCTTAAAC	840	2.01	36.111	0	0.10066	7.11	0	21.1055	67.956	NM_001161407.1_NDFIP2_4415	AGTGAGGTCACAGTCATGATAATATGCGAATCTTAAACTG	178	3	GGAAGCCTTGGCTTTTGAGTGAGGTCACAGTCATGrArU	/5Phos/AATATGCGAATCTTAAACTGAGATCGGAAGAGCACAC
P2RY14	TAGATTAATATATGTTCTACGGTGTGGGTGTGTCTT	668	3.01	36.111	0	0.060556	7.55	0	20.5347	68.004	NM_001081455.1_P2RY14_2328	AGTAGATTAATATATGTTCTACGGTGTGGGTGTGTCTTTT	350	0	GGAAGCCTTGGCTTTTGAGTAGATTAATATATGTTrCrU	/5Phos/ACGGTGTGGGTGTGTCTTTTAGATCGGAAGAGCACAC
P2RY14	GAATTTAGTTTTGGTAGCTCATAAGTCAGTAACCGT	866	4.83	36.111	0	0.062103	0	0	18.5676	68.009	NM_001081455.1_P2RY14_2526	AAGAATTTAGTTTTGGTAGCTCATAAGTCAGTAACCGTAT	152	1	GGAAGCCTTGGCTTTTGAAGAATTTAGTTTTGGTArGrC	/5Phos/TCATAAGTCAGTAACCGTATAGATCGGAAGAGCACAC
SLAMF1	TCGTTTTACCTCTTCTTCTCAACTGTAGTATTACCA	145	3.25	36.111	0	0.062953	0	0	20.6087	68.009	NM_003037.2_SLAMF1_1127	GTTCGTTTTACCTCTTCTTCTCAACTGTAGTATTACCACC	873	0	GGAAGCCTTGGCTTTTGGTTCGTTTTACCTCTTCTrUrC	/5Phos/TCAACTGTAGTATTACCACCAGATCGGAAGAGCACAC
SLAMF1	TCCCAGAACAAAGTAAAGATAGCCAAAATGTAAACT	798	2.66	33.333	0	0.068085	0	0	22.1835	68.013	NM_003037.2_SLAMF1_1780	GCTCCCAGAACAAAGTAAAGATAGCCAAAATGTAAACTTT	220	1	GGAAGCCTTGGCTTTTGGCTCCCAGAACAAAGTAArArG	/5Phos/ATAGCCAAAATGTAAACTTTAGATCGGAAGAGCACAC
LRRC32	GTATAAGCTCTCCACAAGTTTCATTCTCTTCCTAAG	327	2.18	38.889	0	0.315954	0	0	18.1069	67.737	NM_001128922.1_LRRC32_3515	CTGTATAAGCTCTCCACAAGTTTCATTCTCTTCCTAAGCC	691	0	GGAAGCCTTGGCTTTTGCTGTATAAGCTCTCCACArArG	/5Phos/TTTCATTCTCTTCCTAAGCCAGATCGGAAGAGCACAC
TXN	AAGTGTTAGCATTAATGTTTTATTGTCACGCAGATG	657	2.9	33.333	0	0.08766	16.55	0	17.7576	67.971	NM_003329.3_TXN_639	AAAAGTGTTAGCATTAATGTTTTATTGTCACGCAGATGGC	229	0	GGAAGCCTTGGCTTTTGAAAAGTGTTAGCATTAATrGrU	/5Phos/TTTATTGTCACGCAGATGGCAGATCGGAAGAGCACAC
TXN	AATAACAACATACTACTTTATTACCTGCATTGCCCC	865	5.8	36.111	0	0.398148	13	0	22.7047	68.339	NM_003329.3_TXN_847	CAAATAACAACATACTACTTTATTACCTGCATTGCCCCCA	21	2	GGAAGCCTTGGCTTTTGCAAATAACAACATACTACrUrU	/5Phos/TATTACCTGCATTGCCCCCAAGATCGGAAGAGCACAC
FCGR3A	ATGAACAAAGCTACACAGGAATTAGATATTGAAGCA	726	3.91	33.333	0	0.128307	6.42	0	28.8657	67.933	NM_000569.6_FCGR3A_2014	CAATGAACAAAGCTACACAGGAATTAGATATTGAAGCAGA	292	0	GGAAGCCTTGGCTTTTGCAATGAACAAAGCTACACrArG	/5Phos/GAATTAGATATTGAAGCAGAAGATCGGAAGAGCACAC
FCGR3A	CATTGGAACTGACATGATGAAGGATTTGAAAGTTTC	831	2.78	36.111	0	0.199919	15.15	15.15	17.9679	68.137	NM_000569.6_FCGR3A_2119	CTCATTGGAACTGACATGATGAAGGATTTGAAAGTTTCAT	187	6	GGAAGCCTTGGCTTTTGCTCATTGGAACTGACATGrArU	/5Phos/GAAGGATTTGAAAGTTTCATAGATCGGAAGAGCACAC
BCL2L1	TTTATTACTGAACTGCACTTTCACCTTCACACAGAC	984	3.51	38.889	0	1.81469	4.16	0	22.13	69.76	NM_138578.1_BCL2L1_2523	AGTTTATTACTGAACTGCACTTTCACCTTCACACAGACTA	34	0	GGAAGCCTTGGCTTTTGAGTTTATTACTGAACTGCrArC	/5Phos/TTTCACCTTCACACAGACTAAGATCGGAAGAGCACAC
BCL2L1	GCTCCTCACACATAAATACAGACACGCTTAACAAAA	778	2.44	38.889	0	2.03631	0	0	20.2209	69.984	NM_138578.1_BCL2L1_2317	CAGCTCCTCACACATAAATACAGACACGCTTAACAAAAAT	240	3	GGAAGCCTTGGCTTTTGCAGCTCCTCACACATAAArUrA	/5Phos/CAGACACGCTTAACAAAAATAGATCGGAAGAGCACAC
ICAM1	AGAAAGCTTTATTAACTAACACAAAGGAAGTCTGGG	992	4.45	36.111	0	0.217213	7.66	0	18.406	68.162	NM_000201.2_ICAM1_3220	TGAGAAAGCTTTATTAACTAACACAAAGGAAGTCTGGGCA	26	3	GGAAGCCTTGGCTTTTGTGAGAAAGCTTTATTAACrUrA	/5Phos/ACACAAAGGAAGTCTGGGCAAGATCGGAAGAGCACAC
ICAM1	AATGAATAAATACATATCATCAAGGGTTGGGGTCAG	183	3.51	36.111	0	0.13799	0	0	17.648	67.915	NM_000201.2_ICAM1_2411	CAAATGAATAAATACATATCATCAAGGGTTGGGGTCAGTA	835	0	GGAAGCCTTGGCTTTTGCAAATGAATAAATACATArUrC	/5Phos/ATCAAGGGTTGGGGTCAGTAAGATCGGAAGAGCACAC
IL17RB	TGAATCAGTGAGGGGTTCTTAGAGTTAGTATTCATT	902	2.57	36.111	0	0.077306	10.98	0	21.2194	67.981	NM_018725.3_IL17RB_1923	AGTGAATCAGTGAGGGGTTCTTAGAGTTAGTATTCATTAA	116	0	GGAAGCCTTGGCTTTTGAGTGAATCAGTGAGGGGTrUrC	/5Phos/TTAGAGTTAGTATTCATTAAAGATCGGAAGAGCACAC
IL17RB	GGGTTCAGCTTGTTTATTCCCTACTTTTGTTATCTT	994	2.4	36.111	0	0.437937	2.32	0	19.0945	68.384	NM_018725.3_IL17RB_2015	GTGGGTTCAGCTTGTTTATTCCCTACTTTTGTTATCTTAA	24	13	GGAAGCCTTGGCTTTTGGTGGGTTCAGCTTGTTTArUrU	/5Phos/CCCTACTTTTGTTATCTTAAAGATCGGAAGAGCACAC
TRAF1	TAATGATCTACTTATCTGCTCATTTCCTCCACTGAA	615	3.02	36.111	0	0.089381	0.86	0	17.8546	68.036	NM_005658.4_TRAF1_4046	CATAATGATCTACTTATCTGCTCATTTCCTCCACTGAACT	403	0	GGAAGCCTTGGCTTTTGCATAATGATCTACTTATCrUrG	/5Phos/CTCATTTCCTCCACTGAACTAGATCGGAAGAGCACAC
TRAF1	TCTTAAATTATCATCTCATCCTGCTTTCAATAGGCC	958	5.19	36.111	0	0.152204	0	0	21.3912	67.903	NM_005658.4_TRAF1_4389	TGTCTTAAATTATCATCTCATCCTGCTTTCAATAGGCCCA	60	4	GGAAGCCTTGGCTTTTGTGTCTTAAATTATCATCTrCrA	/5Phos/TCCTGCTTTCAATAGGCCCAAGATCGGAAGAGCACAC
LTA	GTCTCTGTTTCTCCTTGGATGTTCTTCTATTATTCC	818	3.01	38.889	0	0.289332	0	0	20.433	67.765	NM_001159740.2_LTA_1259	CTGTCTCTGTTTCTCCTTGGATGTTCTTCTATTATTCCCC	200	0	GGAAGCCTTGGCTTTTGCTGTCTCTGTTTCTCCTTrGrG	/5Phos/ATGTTCTTCTATTATTCCCCAGATCGGAAGAGCACAC
FCGBP	CAATCATTGGTCTGGTCCCCGTCAAAGTTTCCACAG	767	3.66	50	0	6.2233	0	0	31.73	74.169	NM_003890.2_FCGBP_16138	GCCAATCATTGGTCTGGTCCCCGTCAAAGTTTCCACAGGC	251	0	GGAAGCCTTGGCTTTTGGCCAATCATTGGTCTGGTrCrC	/5Phos/CCGTCAAAGTTTCCACAGGCAGATCGGAAGAGCACAC
LY75	AACATTTTCACCTTTTCCAGTGGATGCTATTACTAA	698	2.24	33.333	0	0.107037	0.4	0	15.3022	68.055	NM_002349.3_LY75_6608	AAAACATTTTCACCTTTTCCAGTGGATGCTATTACTAAGA	320	0	GGAAGCCTTGGCTTTTGAAAACATTTTCACCTTTTrCrC	/5Phos/AGTGGATGCTATTACTAAGAAGATCGGAAGAGCACAC
LY75	CTTAGTGACTAAAATTGTACACAGATCACAGGACAA	904	3.18	36.111	0	0.27876	12.95	6.64	20.9331	67.782	NM_002349.3_LY75_6814	GTCTTAGTGACTAAAATTGTACACAGATCACAGGACAAGA	114	8	GGAAGCCTTGGCTTTTGGTCTTAGTGACTAAAATTrGrU	/5Phos/ACACAGATCACAGGACAAGAAGATCGGAAGAGCACAC
SOCS1	CCACATGGTTCCAGGCAAGTAATAACAAAATAACAC	651	3.32	38.889	0	1.41838	0	0	15.2404	69.368	NM_003745.1_SOCS1_849	ACCCACATGGTTCCAGGCAAGTAATAACAAAATAACACGG	367	0	GGAAGCCTTGGCTTTTGACCCACATGGTTCCAGGCrArA	/5Phos/GTAATAACAAAATAACACGGAGATCGGAAGAGCACAC
SOCS1	CCTGGTTTGTGCAAAGATACTGGGTATATGTAAACA	894	2.83	38.889	0	1.5331	18.46	13.08	22.5169	69.469	NM_003745.1_SOCS1_1092	CCCCTGGTTTGTGCAAAGATACTGGGTATATGTAAACATG	124	1	GGAAGCCTTGGCTTTTGCCCCTGGTTTGTGCAAAGrArU	/5Phos/ACTGGGTATATGTAAACATGAGATCGGAAGAGCACAC
HIVEP3	TTTGCACTGATATATACCATACCAACATTGCAAGAT	738	2.4	33.333	0	0.090174	11.99	0	15.4178	68.035	NM_024503.4_HIVEP3_12121	CTTTTGCACTGATATATACCATACCAACATTGCAAGATGC	280	0	GGAAGCCTTGGCTTTTGCTTTTGCACTGATATATArCrC	/5Phos/ATACCAACATTGCAAGATGCAGATCGGAAGAGCACAC
HIVEP3	ACAGACAATTTCACATACAGAATACGTACACCTTTT	576	2.27	33.333	0	0.099635	0	0	28.4804	67.96	NM_024503.4_HIVEP3_11959	CTACAGACAATTTCACATACAGAATACGTACACCTTTTAG	442	1	GGAAGCCTTGGCTTTTGCTACAGACAATTTCACATrArC	/5Phos/AGAATACGTACACCTTTTAGAGATCGGAAGAGCACAC
BID	GTATGGCTAGAAATTGGAAGTTTACAGCTATTACCA	441	3.25	36.111	0	0.259446	7.22	7.22	13.7748	67.796	NM_197966.2_BID_1942	GCGTATGGCTAGAAATTGGAAGTTTACAGCTATTACCAGG	577	0	GGAAGCCTTGGCTTTTGGCGTATGGCTAGAAATTGrGrA	/5Phos/AGTTTACAGCTATTACCAGGAGATCGGAAGAGCACAC
BID	CTTAAATCACCTTCACACCTTTTAGAACCACAAGTG	263	3.16	38.889	0	0.974083	0	0	27.2894	68.917	NM_197966.2_BID_1764	CCCTTAAATCACCTTCACACCTTTTAGAACCACAAGTGGT	755	3	GGAAGCCTTGGCTTTTGCCCTTAAATCACCTTCACrArC	/5Phos/CTTTTAGAACCACAAGTGGTAGATCGGAAGAGCACAC
GCET2	GTAATAGATGATTGCCTGCATTAGATGTAATCCTCC	424	4.3	38.889	0	0.089543	11.44	4.35	12.0613	67.966	NM_152785.4_GCET2_2738	CTGTAATAGATGATTGCCTGCATTAGATGTAATCCTCCTG	594	0	GGAAGCCTTGGCTTTTGCTGTAATAGATGATTGCCrUrG	/5Phos/CATTAGATGTAATCCTCCTGAGATCGGAAGAGCACAC
GCET2	GTATATCATATTGGGTATCTTGAAGCACTCCCAAAT	873	2.32	36.111	0	0.458421	20.71	15.79	17.2228	67.607	NM_152785.4_GCET2_3187	GTGTATATCATATTGGGTATCTTGAAGCACTCCCAAATGG	145	8	GGAAGCCTTGGCTTTTGGTGTATATCATATTGGGTrArU	/5Phos/CTTGAAGCACTCCCAAATGGAGATCGGAAGAGCACAC
AICDA	TAAAATAAGACAGTTGTGCATTCAAGTTTTCCTGTG	603	3.66	33.333	0	0.189109	7.97	0	20.1186	67.867	NM_020661.2_AICDA_2379	ATTAAAATAAGACAGTTGTGCATTCAAGTTTTCCTGTGGA	415	4	GGAAGCCTTGGCTTTTGATTAAAATAAGACAGTTGrUrG	/5Phos/CATTCAAGTTTTCCTGTGGAAGATCGGAAGAGCACAC
AICDA	TCCCAAATATTGTTCTCTTTCTCTCTCTCTCTCTTT	369	2.52	36.111	0	0.124013	0	0	23.9036	67.932	NM_020661.2_AICDA_2145	TCTCCCAAATATTGTTCTCTTTCTCTCTCTCTCTCTTTTT	649	0	GGAAGCCTTGGCTTTTGTCTCCCAAATATTGTTCTrCrU	/5Phos/TTCTCTCTCTCTCTCTTTTTAGATCGGAAGAGCACAC
NFKBIZ	AACTTAGTGTGTAATCAAAGCCAAATACATTCCTCA	736	3.86	33.333	0	0.07829	0	0	16.407	68.026	NM_031419.3_NFKBIZ_3643	AAAACTTAGTGTGTAATCAAAGCCAAATACATTCCTCAGG	282	0	GGAAGCCTTGGCTTTTGAAAACTTAGTGTGTAATCrArA	/5Phos/AGCCAAATACATTCCTCAGGAGATCGGAAGAGCACAC
NFKBIZ	TGGACTGGTTCATATCACACCATATTTAGAGATACA	951	2.29	36.111	0	0.162085	0	0	15.2241	67.89	NM_031419.3_NFKBIZ_3858	AATGGACTGGTTCATATCACACCATATTTAGAGATACAAG	67	2	GGAAGCCTTGGCTTTTGAATGGACTGGTTCATATCrArC	/5Phos/ACCATATTTAGAGATACAAGAGATCGGAAGAGCACAC
KLF2	GAGAAGATGCCACTTAAATTATTGCACCATTTTGAA	773	2.69	33.333	0	0.079321	8.96	1.15	18.7151	68.023	NM_016270.2_KLF2_1402	GAGAGAAGATGCCACTTAAATTATTGCACCATTTTGAAAA	245	0	GGAAGCCTTGGCTTTTGGAGAGAAGATGCCACTTArArA	/5Phos/TTATTGCACCATTTTGAAAAAGATCGGAAGAGCACAC
KLF2	CAGACAGTACAAATTAAGGCCCTTATTTCTCACAAG	849	3.16	38.889	0	0.597516	10.74	7.95	21.4584	68.538	NM_016270.2_KLF2_1478	CGCAGACAGTACAAATTAAGGCCCTTATTTCTCACAAGGC	169	3	GGAAGCCTTGGCTTTTGCGCAGACAGTACAAATTArArG	/5Phos/GCCCTTATTTCTCACAAGGCAGATCGGAAGAGCACAC
TNF	AAATAATCACAAGTGCAAACATAAATAGAGGGAGCT	672	4.09	33.333	0	0.179186	0	0	20.6256	68.125	NM_000594.3_TNF_1327	ATAAATAATCACAAGTGCAAACATAAATAGAGGGAGCTGG	346	0	GGAAGCCTTGGCTTTTGATAAATAATCACAAGTGCrArA	/5Phos/ACATAAATAGAGGGAGCTGGAGATCGGAAGAGCACAC
TNF	GATACCCCGGTCTCCCAAATAAATACATTCATCTGT	734	3.41	41.667	0	2.23972	0	0	17.2464	70.189	NM_000594.3_TNF_1389	AGGATACCCCGGTCTCCCAAATAAATACATTCATCTGTAA	284	5	GGAAGCCTTGGCTTTTGAGGATACCCCGGTCTCCCrArA	/5Phos/ATAAATACATTCATCTGTAAAGATCGGAAGAGCACAC
IL10	TAATATTGGGCTTCTTTCTAAATCGTTCACAGAGAA	176	2.87	33.333	0	0.494682	3.22	0	14.4318	67.558	NM_000572.2_IL10_787	TATAATATTGGGCTTCTTTCTAAATCGTTCACAGAGAAGC	842	0	GGAAGCCTTGGCTTTTGTATAATATTGGGCTTCTTrUrC	/5Phos/TAAATCGTTCACAGAGAAGCAGATCGGAAGAGCACAC
IL10	CAGAGACAAGATAAATTAGAGGGAGGTCAGGGAAAA	396	2.29	41.667	0	1.79041	0	0	28.4514	69.733	NM_000572.2_IL10_1007	CCCAGAGACAAGATAAATTAGAGGGAGGTCAGGGAAAACA	622	3	GGAAGCCTTGGCTTTTGCCCAGAGACAAGATAAATrUrA	/5Phos/GAGGGAGGTCAGGGAAAACAAGATCGGAAGAGCACAC
BCL2L1	GATCCGACTCACCAATACCTGCATCTCCTTGTCTAC	119	2.59	50	0	4.84305	0	0	13.1453	72.796	NM_001191_BCL2L1_101	GCGATCCGACTCACCAATACCTGCATCTCCTTGTCTACGC	79	0	GGAAGCCTTGGCTTTTGGCGATCCGACTCACCAATrArC	/5Phos/CTGCATCTCCTTGTCTACGCAGATCGGAAGAGCACAC
VSIG4	GATTAGATATTTATTGAGCACCAGGAGAGAGTCAGA	753	3.27	38.889	0	0.123318	0	0	22.2799	68.068	VSIG4_VSIG4_735	ATGATTAGATATTTATTGAGCACCAGGAGAGAGTCAGAAC	26	0	GGAAGCCTTGGCTTTTGATGATTAGATATTTATTGrArG	/5Phos/CACCAGGAGAGAGTCAGAACAGATCGGAAGAGCACAC
VSIG4	AATAACAATTTCAATTAAAAGCTGTCTGGCCCTGAA	671	3.02	33.333	0	0.944231	1.3	0	14.3081	68.893	VSIG4_VSIG4_653	GAAATAACAATTTCAATTAAAAGCTGTCTGGCCCTGAAGA	108	9	GGAAGCCTTGGCTTTTGGAAATAACAATTTCAATTrArA	/5Phos/AAGCTGTCTGGCCCTGAAGAAGATCGGAAGAGCACAC
ACTB	CCTGTAACAACGCATCTCATATTTGGAATGACTATT	678	1.73	36.111	0	0.354688	0	0	15.372	68.303	NM_001101_ACTB_1471	TTCCTGTAACAACGCATCTCATATTTGGAATGACTATTAA	340	0	GGAAGCCTTGGCTTTTGTTCCTGTAACAACGCATCrUrC	/5Phos/ATATTTGGAATGACTATTAAAGATCGGAAGAGCACAC
ACTB	AAAACAAATAAAGCCATGCCAATCTCATCTTGTTTT	493	2.43	30.556	0	0.388858	15.71	15.71	15.9072	68.327	NM_001101_ACTB_1286	AAAAAACAAATAAAGCCATGCCAATCTCATCTTGTTTTCT	525	1	GGAAGCCTTGGCTTTTGAAAAAACAAATAAAGCCArUrG	/5Phos/CCAATCTCATCTTGTTTTCTAGATCGGAAGAGCACAC
B2M	ATAAACCAGATTAACCACAACCATGCCTTACTTTAT	937	1.4	33.333	0	0.086654	0	0	17.2539	67.966	NM_004048_B2M_919	AAATAAACCAGATTAACCACAACCATGCCTTACTTTATCA	67	0	GGAAGCCTTGGCTTTTGAAATAAACCAGATTAACCrArC	/5Phos/AACCATGCCTTACTTTATCAAGATCGGAAGAGCACAC
B2M	TGAATTCAGTGTAGTACAAGAGATAGAAAGACCAGT	331	4	36.111	0	0.177606	15.44	0	17.9738	67.88	NM_004048_B2M_313	GGTGAATTCAGTGTAGTACAAGAGATAGAAAGACCAGTCC	673	3	GGAAGCCTTGGCTTTTGGGTGAATTCAGTGTAGTArCrA	/5Phos/AGAGATAGAAAGACCAGTCCAGATCGGAAGAGCACAC
GAPDH	ATGATCTTGAGGCTGTTGTCATACTTCTCATGGTTC	232	3.62	41.667	0	2.60111	13.6	12.53	21.5385	70.541	NM_002046_GAPDH_596	TGATGATCTTGAGGCTGTTGTCATACTTCTCATGGTTCAC	786	0	GGAAGCCTTGGCTTTTGTGATGATCTTGAGGCTGTrUrG	/5Phos/TCATACTTCTCATGGTTCACAGATCGGAAGAGCACAC
GAPDH	CATGAGTCCTTCCACGATACCAAAGTTGTCATGGAT	317	3.41	44.444	0	3.97723	12.53	0	29.1776	71.919	NM_002046_GAPDH_681	GTCATGAGTCCTTCCACGATACCAAAGTTGTCATGGATGA	701	11	GGAAGCCTTGGCTTTTGGTCATGAGTCCTTCCACGrArU	/5Phos/ACCAAAGTTGTCATGGATGAAGATCGGAAGAGCACAC
HPRT1	AATAATTCCAGGACAGAACAAAACTTCTTAGATGCT	887	3.79	33.333	0	0.165604	0	0	21.0711	67.889	NM_000194_HPRT1_1282	AAAATAATTCCAGGACAGAACAAAACTTCTTAGATGCTGT	131	2	GGAAGCCTTGGCTTTTGAAAATAATTCCAGGACAGrArA	/5Phos/CAAAACTTCTTAGATGCTGTAGATCGGAAGAGCACAC
HPRT1	ACAGAACTAGAACATTGATAATTTTACTGGCGATGT	491	3.06	33.333	0	0.160697	4.26	2.73	21.7754	67.896	NM_000194_HPRT1_886	CCACAGAACTAGAACATTGATAATTTTACTGGCGATGTCA	527	1	GGAAGCCTTGGCTTTTGCCACAGAACTAGAACATTrGrA	/5Phos/TAATTTTACTGGCGATGTCAAGATCGGAAGAGCACAC
RPLP0	GTCTTGATCAGCTGCACATCACTCAGGATTTCAATG	461	2.82	44.444	0	3.68022	11.99	1.26	24.5218	71.624	NM_001002_RPLP0_647	CAGTCTTGATCAGCTGCACATCACTCAGGATTTCAATGGT	557	0	GGAAGCCTTGGCTTTTGCAGTCTTGATCAGCTGCArCrA	/5Phos/TCACTCAGGATTTCAATGGTAGATCGGAAGAGCACAC
RPLP0	GGCCAGGACTCGTTTGTACCCGTTGATGATAGAATG	723	2.67	50	0	5.61463	5.85	0	22.8712	73.563	NM_001002_RPLP0_909	AAGGCCAGGACTCGTTTGTACCCGTTGATGATAGAATGGG	295	16	GGAAGCCTTGGCTTTTGAAGGCCAGGACTCGTTTGrUrA	/5Phos/CCCGTTGATGATAGAATGGGAGATCGGAAGAGCACAC
