# Supplementary material for: Sensitive, multiplex and direct quantification of RNA sequences using a modified RASL assay
Source: Nucleic Acids Res. 2014 Jul 25;42(14):9146–57. doi: 10.1093/nar/gku636 (PMC4132746; doi:10.1093/nar/gku636)
Supplement: SUPPLEMENTARY DATA [file supp_gku636_nar-01048-y-2014-File003.zip › NAR-01048-Y-2014 Suppl files/TableS3_costCalculator.xlsx]

## Sheet: Sheet1
							Probe Sets	Screen Size
							100	25000
Probe Costs
	Probe	Number	Scale	$ per oligo	Wells	$ per well
IDT, 25 nM scale	Phospho donor set	100	10	16.66	25000	0.06664		1666
IDT, 100 nM scale	Diribo acceptor set	100	100 not plate	20.65	25000	0.0826		2065
RASL Reagents
	Polymerase	Units/tube	$/tube	Units per 10 ul reaction	$ per well
Enzymatics	Omni Klentaq	8400	304	2	0.072381			1809.52
	Ligase	Units/tube	$/tube	Units per 20 ul reaction	$ per well
Enzymatics	Rnl2	4500	282	1	0.0626667			1566.67
	Streptavidin beads	uls /tube	$/tube	uls per 20 ul reaction	$ per well
Invitrogen	MyOne Beads C1	10000	1550	0.5	0.0775			1937.5
Illumina Sequencing
	Reads per lane	$ per lane	Probe sets	Reads per probe set	Reads per well	$ per well
TSRI core	200000000	1540	100	200	20000	0.154		3850
							GRAND TOTAL ($):	12894.7
							Cost per well ($):	0.515788
