# Supplementary material for: Sensitive, multiplex and direct quantification of RNA sequences using a modified RASL assay
Source: Nucleic Acids Res. 2014 Jul 25;42(14):9146–57. doi: 10.1093/nar/gku636 (PMC4132746; doi:10.1093/nar/gku636)
Supplement: SUPPLEMENTARY DATA [file supp_gku636_nar-01048-y-2014-File003.zip › NAR-01048-Y-2014 Suppl files/TableS4-Barcode-Primers.xlsx]

## Sheet: Sheet1
384 forward well-specific barcoding primers			96 reverse plate-specific barcoding primers
Name	PrimerSequence		Name	PrimerSequence
FP_BC1_1_GACTGACT	AATGATACGGCGACCACCGACGTCCGAACCCCAACGCACGGACTGACTGGAAGCCTTGGCTTTTG		RP_BC2_1_TCGCAGG	CAAGCAGAAGACGGCATACGACCTGCGAGTGACTGGAGTTCAGACGTGTGCTCTTCCGATCT
FP_BC1_2_GCATGCAT	AATGATACGGCGACCACCGACGTCCGAACCCCAACGCACGGCATGCATGGAAGCCTTGGCTTTTG		RP_BC2_2_CTCTGCA	CAAGCAGAAGACGGCATACGATGCAGAGGTGACTGGAGTTCAGACGTGTGCTCTTCCGATCT
FP_BC1_3_ATCGATCG	AATGATACGGCGACCACCGACGTCCGAACCCCAACGCACGATCGATCGGGAAGCCTTGGCTTTTG		RP_BC2_3_CCTAGGT	CAAGCAGAAGACGGCATACGAACCTAGGGTGACTGGAGTTCAGACGTGTGCTCTTCCGATCT
FP_BC1_4_CTAGCTAG	AATGATACGGCGACCACCGACGTCCGAACCCCAACGCACGCTAGCTAGGGAAGCCTTGGCTTTTG		RP_BC2_4_GGATCAA	CAAGCAGAAGACGGCATACGATTGATCCGTGACTGGAGTTCAGACGTGTGCTCTTCCGATCT
FP_BC1_5_GTACGTAC	AATGATACGGCGACCACCGACGTCCGAACCCCAACGCACGGTACGTACGGAAGCCTTGGCTTTTG		RP_BC2_5_GCAAGAT	CAAGCAGAAGACGGCATACGAATCTTGCGTGACTGGAGTTCAGACGTGTGCTCTTCCGATCT
FP_BC1_6_GTCAGTCA	AATGATACGGCGACCACCGACGTCCGAACCCCAACGCACGGTCAGTCAGGAAGCCTTGGCTTTTG		RP_BC2_6_ATGGAGA	CAAGCAGAAGACGGCATACGATCTCCATGTGACTGGAGTTCAGACGTGTGCTCTTCCGATCT
FP_BC1_7_ACGTACGT	AATGATACGGCGACCACCGACGTCCGAACCCCAACGCACGACGTACGTGGAAGCCTTGGCTTTTG		RP_BC2_7_CTCGATG	CAAGCAGAAGACGGCATACGACATCGAGGTGACTGGAGTTCAGACGTGTGCTCTTCCGATCT
FP_BC1_8_ATGCATGC	AATGATACGGCGACCACCGACGTCCGAACCCCAACGCACGATGCATGCGGAAGCCTTGGCTTTTG		RP_BC2_8_GCTCGAA	CAAGCAGAAGACGGCATACGATTCGAGCGTGACTGGAGTTCAGACGTGTGCTCTTCCGATCT
FP_BC1_9_CTGACTGA	AATGATACGGCGACCACCGACGTCCGAACCCCAACGCACGCTGACTGAGGAAGCCTTGGCTTTTG		RP_BC2_9_ACCAACT	CAAGCAGAAGACGGCATACGAAGTTGGTGTGACTGGAGTTCAGACGTGTGCTCTTCCGATCT
FP_BC1_10_AGTCAGCT	AATGATACGGCGACCACCGACGTCCGAACCCCAACGCACGAGTCAGCTGGAAGCCTTGGCTTTTG		RP_BC2_10_CCGGTAC	CAAGCAGAAGACGGCATACGAGTACCGGGTGACTGGAGTTCAGACGTGTGCTCTTCCGATCT
FP_BC1_11_CAGTCGAC	AATGATACGGCGACCACCGACGTCCGAACCCCAACGCACGCAGTCGACGGAAGCCTTGGCTTTTG		RP_BC2_11_AACTCCG	CAAGCAGAAGACGGCATACGACGGAGTTGTGACTGGAGTTCAGACGTGTGCTCTTCCGATCT
FP_BC1_12_ACGTAGCA	AATGATACGGCGACCACCGACGTCCGAACCCCAACGCACGACGTAGCAGGAAGCCTTGGCTTTTG		RP_BC2_12_TTGAAGT	CAAGCAGAAGACGGCATACGAACTTCAAGTGACTGGAGTTCAGACGTGTGCTCTTCCGATCT
FP_BC1_13_GATCGATA	AATGATACGGCGACCACCGACGTCCGAACCCCAACGCACGGATCGATAGGAAGCCTTGGCTTTTG		RP_BC2_13_ACTATCA	CAAGCAGAAGACGGCATACGATGATAGTGTGACTGGAGTTCAGACGTGTGCTCTTCCGATCT
FP_BC1_14_CGTATCGA	AATGATACGGCGACCACCGACGTCCGAACCCCAACGCACGCGTATCGAGGAAGCCTTGGCTTTTG		RP_BC2_14_TTGGATC	CAAGCAGAAGACGGCATACGAGATCCAAGTGACTGGAGTTCAGACGTGTGCTCTTCCGATCT
FP_BC1_15_CATGTCAG	AATGATACGGCGACCACCGACGTCCGAACCCCAACGCACGCATGTCAGGGAAGCCTTGGCTTTTG		RP_BC2_15_CGACCTG	CAAGCAGAAGACGGCATACGACAGGTCGGTGACTGGAGTTCAGACGTGTGCTCTTCCGATCT
FP_BC1_16_CGTACATG	AATGATACGGCGACCACCGACGTCCGAACCCCAACGCACGCGTACATGGGAAGCCTTGGCTTTTG		RP_BC2_16_TAATGCG	CAAGCAGAAGACGGCATACGACGCATTAGTGACTGGAGTTCAGACGTGTGCTCTTCCGATCT
FP_BC1_17_ACTGAGTC	AATGATACGGCGACCACCGACGTCCGAACCCCAACGCACGACTGAGTCGGAAGCCTTGGCTTTTG		RP_BC2_17_AGGTACC	CAAGCAGAAGACGGCATACGAGGTACCTGTGACTGGAGTTCAGACGTGTGCTCTTCCGATCT
FP_BC1_18_CGATCGTG	AATGATACGGCGACCACCGACGTCCGAACCCCAACGCACGCGATCGTGGGAAGCCTTGGCTTTTG		RP_BC2_18_TGCGTCC	CAAGCAGAAGACGGCATACGAGGACGCAGTGACTGGAGTTCAGACGTGTGCTCTTCCGATCT
FP_BC1_19_TGACTGCG	AATGATACGGCGACCACCGACGTCCGAACCCCAACGCACGTGACTGCGGGAAGCCTTGGCTTTTG		RP_BC2_19_GAATCTC	CAAGCAGAAGACGGCATACGAGAGATTCGTGACTGGAGTTCAGACGTGTGCTCTTCCGATCT
FP_BC1_20_TGCATGAG	AATGATACGGCGACCACCGACGTCCGAACCCCAACGCACGTGCATGAGGGAAGCCTTGGCTTTTG		RP_BC2_20_CATGCTC	CAAGCAGAAGACGGCATACGAGAGCATGGTGACTGGAGTTCAGACGTGTGCTCTTCCGATCT
FP_BC1_21_GTACGAGT	AATGATACGGCGACCACCGACGTCCGAACCCCAACGCACGGTACGAGTGGAAGCCTTGGCTTTTG		RP_BC2_21_ACGCAAC	CAAGCAGAAGACGGCATACGAGTTGCGTGTGACTGGAGTTCAGACGTGTGCTCTTCCGATCT
FP_BC1_22_TAGCTCAT	AATGATACGGCGACCACCGACGTCCGAACCCCAACGCACGTAGCTCATGGAAGCCTTGGCTTTTG		RP_BC2_22_GCATTGG	CAAGCAGAAGACGGCATACGACCAATGCGTGACTGGAGTTCAGACGTGTGCTCTTCCGATCT
FP_BC1_23_GCTAGTAT	AATGATACGGCGACCACCGACGTCCGAACCCCAACGCACGGCTAGTATGGAAGCCTTGGCTTTTG		RP_BC2_23_GATCTCG	CAAGCAGAAGACGGCATACGACGAGATCGTGACTGGAGTTCAGACGTGTGCTCTTCCGATCT
FP_BC1_24_CATGCTGT	AATGATACGGCGACCACCGACGTCCGAACCCCAACGCACGCATGCTGTGGAAGCCTTGGCTTTTG		RP_BC2_24_CAATATG	CAAGCAGAAGACGGCATACGACATATTGGTGACTGGAGTTCAGACGTGTGCTCTTCCGATCT
FP_BC1_25_ACGTGATG	AATGATACGGCGACCACCGACGTCCGAACCCCAACGCACGACGTGATGGGAAGCCTTGGCTTTTG		RP_BC2_25_TGACGTC	CAAGCAGAAGACGGCATACGAGACGTCAGTGACTGGAGTTCAGACGTGTGCTCTTCCGATCT
FP_BC1_26_CGATACTA	AATGATACGGCGACCACCGACGTCCGAACCCCAACGCACGCGATACTAGGAAGCCTTGGCTTTTG		RP_BC2_26_GATGCCA	CAAGCAGAAGACGGCATACGATGGCATCGTGACTGGAGTTCAGACGTGTGCTCTTCCGATCT
FP_BC1_27_AGCTCAGA	AATGATACGGCGACCACCGACGTCCGAACCCCAACGCACGAGCTCAGAGGAAGCCTTGGCTTTTG		RP_BC2_27_CAATTAC	CAAGCAGAAGACGGCATACGAGTAATTGGTGACTGGAGTTCAGACGTGTGCTCTTCCGATCT
FP_BC1_28_GACTGTGC	AATGATACGGCGACCACCGACGTCCGAACCCCAACGCACGGACTGTGCGGAAGCCTTGGCTTTTG		RP_BC2_28_AGATAGG	CAAGCAGAAGACGGCATACGACCTATCTGTGACTGGAGTTCAGACGTGTGCTCTTCCGATCT
FP_BC1_29_TCAGTCTC	AATGATACGGCGACCACCGACGTCCGAACCCCAACGCACGTCAGTCTCGGAAGCCTTGGCTTTTG		RP_BC2_29_CAGTACT	CAAGCAGAAGACGGCATACGAAGTACTGGTGACTGGAGTTCAGACGTGTGCTCTTCCGATCT
FP_BC1_30_CATGCACA	AATGATACGGCGACCACCGACGTCCGAACCCCAACGCACGCATGCACAGGAAGCCTTGGCTTTTG		RP_BC2_30_AATAGTA	CAAGCAGAAGACGGCATACGATACTATTGTGACTGGAGTTCAGACGTGTGCTCTTCCGATCT
FP_BC1_31_CTAGCGCT	AATGATACGGCGACCACCGACGTCCGAACCCCAACGCACGCTAGCGCTGGAAGCCTTGGCTTTTG		RP_BC2_31_CATCCGG	CAAGCAGAAGACGGCATACGACCGGATGGTGACTGGAGTTCAGACGTGTGCTCTTCCGATCT
FP_BC1_32_TACGTGTA	AATGATACGGCGACCACCGACGTCCGAACCCCAACGCACGTACGTGTAGGAAGCCTTGGCTTTTG		RP_BC2_32_TCATGGT	CAAGCAGAAGACGGCATACGAACCATGAGTGACTGGAGTTCAGACGTGTGCTCTTCCGATCT
FP_BC1_33_TGCATATC	AATGATACGGCGACCACCGACGTCCGAACCCCAACGCACGTGCATATCGGAAGCCTTGGCTTTTG		RP_BC2_33_AGAACCG	CAAGCAGAAGACGGCATACGACGGTTCTGTGACTGGAGTTCAGACGTGTGCTCTTCCGATCT
FP_BC1_34_CTGACACT	AATGATACGGCGACCACCGACGTCCGAACCCCAACGCACGCTGACACTGGAAGCCTTGGCTTTTG		RP_BC2_34_TTCGCAA	CAAGCAGAAGACGGCATACGATTGCGAAGTGACTGGAGTTCAGACGTGTGCTCTTCCGATCT
FP_BC1_35_AGCTACAC	AATGATACGGCGACCACCGACGTCCGAACCCCAACGCACGAGCTACACGGAAGCCTTGGCTTTTG		RP_BC2_35_CGCGCAG	CAAGCAGAAGACGGCATACGACTGCGCGGTGACTGGAGTTCAGACGTGTGCTCTTCCGATCT
FP_BC1_36_TACGTAGG	AATGATACGGCGACCACCGACGTCCGAACCCCAACGCACGTACGTAGGGGAAGCCTTGGCTTTTG		RP_BC2_36_ACTGGAC	CAAGCAGAAGACGGCATACGAGTCCAGTGTGACTGGAGTTCAGACGTGTGCTCTTCCGATCT
FP_BC1_37_GTCAACTG	AATGATACGGCGACCACCGACGTCCGAACCCCAACGCACGGTCAACTGGGAAGCCTTGGCTTTTG		RP_BC2_37_AGCAGGT	CAAGCAGAAGACGGCATACGAACCTGCTGTGACTGGAGTTCAGACGTGTGCTCTTCCGATCT
FP_BC1_38_GCATTAGC	AATGATACGGCGACCACCGACGTCCGAACCCCAACGCACGGCATTAGCGGAAGCCTTGGCTTTTG		RP_BC2_38_GTACCGG	CAAGCAGAAGACGGCATACGACCGGTACGTGACTGGAGTTCAGACGTGTGCTCTTCCGATCT
FP_BC1_39_GCTAGCCG	AATGATACGGCGACCACCGACGTCCGAACCCCAACGCACGGCTAGCCGGGAAGCCTTGGCTTTTG		RP_BC2_39_AGTCAGA	CAAGCAGAAGACGGCATACGATCTGACTGTGACTGGAGTTCAGACGTGTGCTCTTCCGATCT
FP_BC1_40_ATGCCGTA	AATGATACGGCGACCACCGACGTCCGAACCCCAACGCACGATGCCGTAGGAAGCCTTGGCTTTTG		RP_BC2_40_AACCAAG	CAAGCAGAAGACGGCATACGACTTGGTTGTGACTGGAGTTCAGACGTGTGCTCTTCCGATCT
FP_BC1_41_CGTACGGC	AATGATACGGCGACCACCGACGTCCGAACCCCAACGCACGCGTACGGCGGAAGCCTTGGCTTTTG		RP_BC2_41_CGGCGTA	CAAGCAGAAGACGGCATACGATACGCCGGTGACTGGAGTTCAGACGTGTGCTCTTCCGATCT
FP_BC1_42_TCAGTTGA	AATGATACGGCGACCACCGACGTCCGAACCCCAACGCACGTCAGTTGAGGAAGCCTTGGCTTTTG		RP_BC2_42_GCAGTCC	CAAGCAGAAGACGGCATACGAGGACTGCGTGACTGGAGTTCAGACGTGTGCTCTTCCGATCT
FP_BC1_43_CTGACCAG	AATGATACGGCGACCACCGACGTCCGAACCCCAACGCACGCTGACCAGGGAAGCCTTGGCTTTTG		RP_BC2_43_CTGCGAC	CAAGCAGAAGACGGCATACGAGTCGCAGGTGACTGGAGTTCAGACGTGTGCTCTTCCGATCT
FP_BC1_44_TCAGGACG	AATGATACGGCGACCACCGACGTCCGAACCCCAACGCACGTCAGGACGGGAAGCCTTGGCTTTTG		RP_BC2_44_ATACTGA	CAAGCAGAAGACGGCATACGATCAGTATGTGACTGGAGTTCAGACGTGTGCTCTTCCGATCT
FP_BC1_45_TCGATGGT	AATGATACGGCGACCACCGACGTCCGAACCCCAACGCACGTCGATGGTGGAAGCCTTGGCTTTTG		RP_BC2_45_AAGCTAA	CAAGCAGAAGACGGCATACGATTAGCTTGTGACTGGAGTTCAGACGTGTGCTCTTCCGATCT
FP_BC1_46_GTACCATC	AATGATACGGCGACCACCGACGTCCGAACCCCAACGCACGGTACCATCGGAAGCCTTGGCTTTTG		RP_BC2_46_GACGGCG	CAAGCAGAAGACGGCATACGACGCCGTCGTGACTGGAGTTCAGACGTGTGCTCTTCCGATCT
FP_BC1_47_TGCATCCT	AATGATACGGCGACCACCGACGTCCGAACCCCAACGCACGTGCATCCTGGAAGCCTTGGCTTTTG		RP_BC2_47_GTCCGGC	CAAGCAGAAGACGGCATACGAGCCGGACGTGACTGGAGTTCAGACGTGTGCTCTTCCGATCT
FP_BC1_48_GTCACGTT	AATGATACGGCGACCACCGACGTCCGAACCCCAACGCACGGTCACGTTGGAAGCCTTGGCTTTTG		RP_BC2_48_TCAGCTT	CAAGCAGAAGACGGCATACGAAAGCTGAGTGACTGGAGTTCAGACGTGTGCTCTTCCGATCT
FP_BC1_49_CTGAGCTT	AATGATACGGCGACCACCGACGTCCGAACCCCAACGCACGCTGAGCTTGGAAGCCTTGGCTTTTG		RP_BC2_49_TAGGCCG	CAAGCAGAAGACGGCATACGACGGCCTAGTGACTGGAGTTCAGACGTGTGCTCTTCCGATCT
FP_BC1_50_CTGAGAGC	AATGATACGGCGACCACCGACGTCCGAACCCCAACGCACGCTGAGAGCGGAAGCCTTGGCTTTTG		RP_BC2_50_GGCATAG	CAAGCAGAAGACGGCATACGACTATGCCGTGACTGGAGTTCAGACGTGTGCTCTTCCGATCT
FP_BC1_51_GATCGGAG	AATGATACGGCGACCACCGACGTCCGAACCCCAACGCACGGATCGGAGGGAAGCCTTGGCTTTTG		RP_BC2_51_TAGTCTA	CAAGCAGAAGACGGCATACGATAGACTAGTGACTGGAGTTCAGACGTGTGCTCTTCCGATCT
FP_BC1_52_TAGCCTCG	AATGATACGGCGACCACCGACGTCCGAACCCCAACGCACGTAGCCTCGGGAAGCCTTGGCTTTTG		RP_BC2_52_TGCATGA	CAAGCAGAAGACGGCATACGATCATGCAGTGACTGGAGTTCAGACGTGTGCTCTTCCGATCT
FP_BC1_53_ATCGCAAT	AATGATACGGCGACCACCGACGTCCGAACCCCAACGCACGATCGCAATGGAAGCCTTGGCTTTTG		RP_BC2_53_AGCCTTG	CAAGCAGAAGACGGCATACGACAAGGCTGTGACTGGAGTTCAGACGTGTGCTCTTCCGATCT
FP_BC1_54_GTACAGGA	AATGATACGGCGACCACCGACGTCCGAACCCCAACGCACGGTACAGGAGGAAGCCTTGGCTTTTG		RP_BC2_54_CCAACCT	CAAGCAGAAGACGGCATACGAAGGTTGGGTGACTGGAGTTCAGACGTGTGCTCTTCCGATCT
FP_BC1_55_GATTGCTC	AATGATACGGCGACCACCGACGTCCGAACCCCAACGCACGGATTGCTCGGAAGCCTTGGCTTTTG		RP_BC2_55_CCGGATA	CAAGCAGAAGACGGCATACGATATCCGGGTGACTGGAGTTCAGACGTGTGCTCTTCCGATCT
FP_BC1_56_GTACGCCA	AATGATACGGCGACCACCGACGTCCGAACCCCAACGCACGGTACGCCAGGAAGCCTTGGCTTTTG		RP_BC2_56_TAGTTCC	CAAGCAGAAGACGGCATACGAGGAACTAGTGACTGGAGTTCAGACGTGTGCTCTTCCGATCT
FP_BC1_57_TACGGCGT	AATGATACGGCGACCACCGACGTCCGAACCCCAACGCACGTACGGCGTGGAAGCCTTGGCTTTTG		RP_BC2_57_TGGCAAT	CAAGCAGAAGACGGCATACGAATTGCCAGTGACTGGAGTTCAGACGTGTGCTCTTCCGATCT
FP_BC1_58_TACGCTTC	AATGATACGGCGACCACCGACGTCCGAACCCCAACGCACGTACGCTTCGGAAGCCTTGGCTTTTG		RP_BC2_58_CGTATAT	CAAGCAGAAGACGGCATACGAATATACGGTGACTGGAGTTCAGACGTGTGCTCTTCCGATCT
FP_BC1_59_GATCTTCA	AATGATACGGCGACCACCGACGTCCGAACCCCAACGCACGGATCTTCAGGAAGCCTTGGCTTTTG		RP_BC2_59_GCTAATC	CAAGCAGAAGACGGCATACGAGATTAGCGTGACTGGAGTTCAGACGTGTGCTCTTCCGATCT
FP_BC1_60_GCATATGG	AATGATACGGCGACCACCGACGTCCGAACCCCAACGCACGGCATATGGGGAAGCCTTGGCTTTTG		RP_BC2_60_GTACTAT	CAAGCAGAAGACGGCATACGAATAGTACGTGACTGGAGTTCAGACGTGTGCTCTTCCGATCT
FP_BC1_61_TCGGATAT	AATGATACGGCGACCACCGACGTCCGAACCCCAACGCACGTCGGATATGGAAGCCTTGGCTTTTG		RP_BC2_61_GAGAGGC	CAAGCAGAAGACGGCATACGAGCCTCTCGTGACTGGAGTTCAGACGTGTGCTCTTCCGATCT
FP_BC1_62_GTCAAGCC	AATGATACGGCGACCACCGACGTCCGAACCCCAACGCACGGTCAAGCCGGAAGCCTTGGCTTTTG		RP_BC2_62_GTTATAC	CAAGCAGAAGACGGCATACGAGTATAACGTGACTGGAGTTCAGACGTGTGCTCTTCCGATCT
FP_BC1_63_ACGGTACC	AATGATACGGCGACCACCGACGTCCGAACCCCAACGCACGACGGTACCGGAAGCCTTGGCTTTTG		RP_BC2_63_CCTTAAT	CAAGCAGAAGACGGCATACGAATTAAGGGTGACTGGAGTTCAGACGTGTGCTCTTCCGATCT
FP_BC1_64_AGTCAAGG	AATGATACGGCGACCACCGACGTCCGAACCCCAACGCACGAGTCAAGGGGAAGCCTTGGCTTTTG		RP_BC2_64_TACTCGC	CAAGCAGAAGACGGCATACGAGCGAGTAGTGACTGGAGTTCAGACGTGTGCTCTTCCGATCT
FP_BC1_65_GCATGGCC	AATGATACGGCGACCACCGACGTCCGAACCCCAACGCACGGCATGGCCGGAAGCCTTGGCTTTTG		RP_BC2_65_AGCGCCA	CAAGCAGAAGACGGCATACGATGGCGCTGTGACTGGAGTTCAGACGTGTGCTCTTCCGATCT
FP_BC1_66_GACTGGAA	AATGATACGGCGACCACCGACGTCCGAACCCCAACGCACGGACTGGAAGGAAGCCTTGGCTTTTG		RP_BC2_66_TTGGTCA	CAAGCAGAAGACGGCATACGATGACCAAGTGACTGGAGTTCAGACGTGTGCTCTTCCGATCT
FP_BC1_67_GTAACGAA	AATGATACGGCGACCACCGACGTCCGAACCCCAACGCACGGTAACGAAGGAAGCCTTGGCTTTTG		RP_BC2_67_ATATGAT	CAAGCAGAAGACGGCATACGAATCATATGTGACTGGAGTTCAGACGTGTGCTCTTCCGATCT
FP_BC1_68_CAGTTCCG	AATGATACGGCGACCACCGACGTCCGAACCCCAACGCACGCAGTTCCGGGAAGCCTTGGCTTTTG		RP_BC2_68_GGTACGC	CAAGCAGAAGACGGCATACGAGCGTACCGTGACTGGAGTTCAGACGTGTGCTCTTCCGATCT
FP_BC1_69_GTAACCGT	AATGATACGGCGACCACCGACGTCCGAACCCCAACGCACGGTAACCGTGGAAGCCTTGGCTTTTG		RP_BC2_69_CCGTTGA	CAAGCAGAAGACGGCATACGATCAACGGGTGACTGGAGTTCAGACGTGTGCTCTTCCGATCT
FP_BC1_70_GACCGGTC	AATGATACGGCGACCACCGACGTCCGAACCCCAACGCACGGACCGGTCGGAAGCCTTGGCTTTTG		RP_BC2_70_CTATCTT	CAAGCAGAAGACGGCATACGAAAGATAGGTGACTGGAGTTCAGACGTGTGCTCTTCCGATCT
FP_BC1_71_TGCCATTA	AATGATACGGCGACCACCGACGTCCGAACCCCAACGCACGTGCCATTAGGAAGCCTTGGCTTTTG		RP_BC2_71_ATCATAA	CAAGCAGAAGACGGCATACGATTATGATGTGACTGGAGTTCAGACGTGTGCTCTTCCGATCT
FP_BC1_72_ATGCGCGG	AATGATACGGCGACCACCGACGTCCGAACCCCAACGCACGATGCGCGGGGAAGCCTTGGCTTTTG		RP_BC2_72_TCTCCTA	CAAGCAGAAGACGGCATACGATAGGAGAGTGACTGGAGTTCAGACGTGTGCTCTTCCGATCT
FP_BC1_73_ACTGGTTG	AATGATACGGCGACCACCGACGTCCGAACCCCAACGCACGACTGGTTGGGAAGCCTTGGCTTTTG		RP_BC2_73_GATCGTC	CAAGCAGAAGACGGCATACGAGACGATCGTGACTGGAGTTCAGACGTGTGCTCTTCCGATCT
FP_BC1_74_TGAACTCC	AATGATACGGCGACCACCGACGTCCGAACCCCAACGCACGTGAACTCCGGAAGCCTTGGCTTTTG		RP_BC2_74_GCCATGC	CAAGCAGAAGACGGCATACGAGCATGGCGTGACTGGAGTTCAGACGTGTGCTCTTCCGATCT
FP_BC1_75_GCTTATCC	AATGATACGGCGACCACCGACGTCCGAACCCCAACGCACGGCTTATCCGGAAGCCTTGGCTTTTG		RP_BC2_75_ATAACGT	CAAGCAGAAGACGGCATACGAACGTTATGTGACTGGAGTTCAGACGTGTGCTCTTCCGATCT
FP_BC1_76_GATTCTAA	AATGATACGGCGACCACCGACGTCCGAACCCCAACGCACGGATTCTAAGGAAGCCTTGGCTTTTG		RP_BC2_76_GCGAGTA	CAAGCAGAAGACGGCATACGATACTCGCGTGACTGGAGTTCAGACGTGTGCTCTTCCGATCT
FP_BC1_77_TCAGAATT	AATGATACGGCGACCACCGACGTCCGAACCCCAACGCACGTCAGAATTGGAAGCCTTGGCTTTTG		RP_BC2_77_CGGTAAG	CAAGCAGAAGACGGCATACGACTTACCGGTGACTGGAGTTCAGACGTGTGCTCTTCCGATCT
FP_BC1_78_GACCTTGT	AATGATACGGCGACCACCGACGTCCGAACCCCAACGCACGGACCTTGTGGAAGCCTTGGCTTTTG		RP_BC2_78_TTAATAG	CAAGCAGAAGACGGCATACGACTATTAAGTGACTGGAGTTCAGACGTGTGCTCTTCCGATCT
FP_BC1_79_ATGGCCGC	AATGATACGGCGACCACCGACGTCCGAACCCCAACGCACGATGGCCGCGGAAGCCTTGGCTTTTG		RP_BC2_79_TGAAGCT	CAAGCAGAAGACGGCATACGAAGCTTCAGTGACTGGAGTTCAGACGTGTGCTCTTCCGATCT
FP_BC1_80_CTGGAAGA	AATGATACGGCGACCACCGACGTCCGAACCCCAACGCACGCTGGAAGAGGAAGCCTTGGCTTTTG		RP_BC2_80_GCTGAGA	CAAGCAGAAGACGGCATACGATCTCAGCGTGACTGGAGTTCAGACGTGTGCTCTTCCGATCT
FP_BC1_81_GCAATAAT	AATGATACGGCGACCACCGACGTCCGAACCCCAACGCACGGCAATAATGGAAGCCTTGGCTTTTG		RP_BC2_81_CTGGCCT	CAAGCAGAAGACGGCATACGAAGGCCAGGTGACTGGAGTTCAGACGTGTGCTCTTCCGATCT
FP_BC1_82_TGCTAGCT	AATGATACGGCGACCACCGACGTCCGAACCCCAACGCACGTGCTAGCTGGAAGCCTTGGCTTTTG		RP_BC2_82_TGAGAGA	CAAGCAGAAGACGGCATACGATCTCTCAGTGACTGGAGTTCAGACGTGTGCTCTTCCGATCT
FP_BC1_83_GTCGATGC	AATGATACGGCGACCACCGACGTCCGAACCCCAACGCACGGTCGATGCGGAAGCCTTGGCTTTTG		RP_BC2_83_ATCGGTT	CAAGCAGAAGACGGCATACGAAACCGATGTGACTGGAGTTCAGACGTGTGCTCTTCCGATCT
FP_BC1_84_TGATCAGT	AATGATACGGCGACCACCGACGTCCGAACCCCAACGCACGTGATCAGTGGAAGCCTTGGCTTTTG		RP_BC2_84_AGCTTAT	CAAGCAGAAGACGGCATACGAATAAGCTGTGACTGGAGTTCAGACGTGTGCTCTTCCGATCT
FP_BC1_85_ATGCTACG	AATGATACGGCGACCACCGACGTCCGAACCCCAACGCACGATGCTACGGGAAGCCTTGGCTTTTG		RP_BC2_85_GCGATCT	CAAGCAGAAGACGGCATACGAAGATCGCGTGACTGGAGTTCAGACGTGTGCTCTTCCGATCT
FP_BC1_86_ATCAGTAC	AATGATACGGCGACCACCGACGTCCGAACCCCAACGCACGATCAGTACGGAAGCCTTGGCTTTTG		RP_BC2_86_CTCCAGT	CAAGCAGAAGACGGCATACGAACTGGAGGTGACTGGAGTTCAGACGTGTGCTCTTCCGATCT
FP_BC1_87_TAGCAGTC	AATGATACGGCGACCACCGACGTCCGAACCCCAACGCACGTAGCAGTCGGAAGCCTTGGCTTTTG		RP_BC2_87_GATTAGG	CAAGCAGAAGACGGCATACGACCTAATCGTGACTGGAGTTCAGACGTGTGCTCTTCCGATCT
FP_BC1_88_GCAGTCGT	AATGATACGGCGACCACCGACGTCCGAACCCCAACGCACGGCAGTCGTGGAAGCCTTGGCTTTTG		RP_BC2_88_CATAGAC	CAAGCAGAAGACGGCATACGAGTCTATGGTGACTGGAGTTCAGACGTGTGCTCTTCCGATCT
FP_BC1_89_TCATCGAT	AATGATACGGCGACCACCGACGTCCGAACCCCAACGCACGTCATCGATGGAAGCCTTGGCTTTTG		RP_BC2_89_ATACGCG	CAAGCAGAAGACGGCATACGACGCGTATGTGACTGGAGTTCAGACGTGTGCTCTTCCGATCT
FP_BC1_90_GACGTCAT	AATGATACGGCGACCACCGACGTCCGAACCCCAACGCACGGACGTCATGGAAGCCTTGGCTTTTG		RP_BC2_90_TGGTCGG	CAAGCAGAAGACGGCATACGACCGACCAGTGACTGGAGTTCAGACGTGTGCTCTTCCGATCT
FP_BC1_91_TGACGATG	AATGATACGGCGACCACCGACGTCCGAACCCCAACGCACGTGACGATGGGAAGCCTTGGCTTTTG		RP_BC2_91_TATGAGT	CAAGCAGAAGACGGCATACGAACTCATAGTGACTGGAGTTCAGACGTGTGCTCTTCCGATCT
FP_BC1_92_CTACGTCG	AATGATACGGCGACCACCGACGTCCGAACCCCAACGCACGCTACGTCGGGAAGCCTTGGCTTTTG		RP_BC2_92_AACGTTA	CAAGCAGAAGACGGCATACGATAACGTTGTGACTGGAGTTCAGACGTGTGCTCTTCCGATCT
FP_BC1_93_TCGTCAGC	AATGATACGGCGACCACCGACGTCCGAACCCCAACGCACGTCGTCAGCGGAAGCCTTGGCTTTTG		RP_BC2_93_TTCCGAG	CAAGCAGAAGACGGCATACGACTCGGAAGTGACTGGAGTTCAGACGTGTGCTCTTCCGATCT
FP_BC1_94_TAGTACTG	AATGATACGGCGACCACCGACGTCCGAACCCCAACGCACGTAGTACTGGGAAGCCTTGGCTTTTG		RP_BC2_94_CGGTCTC	CAAGCAGAAGACGGCATACGAGAGACCGGTGACTGGAGTTCAGACGTGTGCTCTTCCGATCT
FP_BC1_95_GACTACGA	AATGATACGGCGACCACCGACGTCCGAACCCCAACGCACGGACTACGAGGAAGCCTTGGCTTTTG		RP_BC2_95_TCGCGTT	CAAGCAGAAGACGGCATACGAAACGCGAGTGACTGGAGTTCAGACGTGTGCTCTTCCGATCT
FP_BC1_96_TCGACGTC	AATGATACGGCGACCACCGACGTCCGAACCCCAACGCACGTCGACGTCGGAAGCCTTGGCTTTTG		RP_BC2_96_CTTGACC	CAAGCAGAAGACGGCATACGAGGTCAAGGTGACTGGAGTTCAGACGTGTGCTCTTCCGATCT
FP_BC1_97_ACGATGAC	AATGATACGGCGACCACCGACGTCCGAACCCCAACGCACGACGATGACGGAAGCCTTGGCTTTTG
FP_BC1_98_CAGCTGCA	AATGATACGGCGACCACCGACGTCCGAACCCCAACGCACGCAGCTGCAGGAAGCCTTGGCTTTTG
FP_BC1_99_GAGCTAGC	AATGATACGGCGACCACCGACGTCCGAACCCCAACGCACGGAGCTAGCGGAAGCCTTGGCTTTTG
FP_BC1_100_GCTGCAGC	AATGATACGGCGACCACCGACGTCCGAACCCCAACGCACGGCTGCAGCGGAAGCCTTGGCTTTTG
FP_BC1_101_GCTGTACG	AATGATACGGCGACCACCGACGTCCGAACCCCAACGCACGGCTGTACGGGAAGCCTTGGCTTTTG
FP_BC1_102_AGCTAGTG	AATGATACGGCGACCACCGACGTCCGAACCCCAACGCACGAGCTAGTGGGAAGCCTTGGCTTTTG
FP_BC1_103_TCACTGAC	AATGATACGGCGACCACCGACGTCCGAACCCCAACGCACGTCACTGACGGAAGCCTTGGCTTTTG
FP_BC1_104_CGTAGACT	AATGATACGGCGACCACCGACGTCCGAACCCCAACGCACGCGTAGACTGGAAGCCTTGGCTTTTG
FP_BC1_105_TGATCGCA	AATGATACGGCGACCACCGACGTCCGAACCCCAACGCACGTGATCGCAGGAAGCCTTGGCTTTTG
FP_BC1_106_ACGTCTAG	AATGATACGGCGACCACCGACGTCCGAACCCCAACGCACGACGTCTAGGGAAGCCTTGGCTTTTG
FP_BC1_107_ACTGCGAT	AATGATACGGCGACCACCGACGTCCGAACCCCAACGCACGACTGCGATGGAAGCCTTGGCTTTTG
FP_BC1_108_TCAGCGTA	AATGATACGGCGACCACCGACGTCCGAACCCCAACGCACGTCAGCGTAGGAAGCCTTGGCTTTTG
FP_BC1_109_GTACTCAG	AATGATACGGCGACCACCGACGTCCGAACCCCAACGCACGGTACTCAGGGAAGCCTTGGCTTTTG
FP_BC1_110_AGTGACTA	AATGATACGGCGACCACCGACGTCCGAACCCCAACGCACGAGTGACTAGGAAGCCTTGGCTTTTG
FP_BC1_111_CATCATGA	AATGATACGGCGACCACCGACGTCCGAACCCCAACGCACGCATCATGAGGAAGCCTTGGCTTTTG
FP_BC1_112_ATCGCTGA	AATGATACGGCGACCACCGACGTCCGAACCCCAACGCACGATCGCTGAGGAAGCCTTGGCTTTTG
FP_BC1_113_GACAGCTA	AATGATACGGCGACCACCGACGTCCGAACCCCAACGCACGGACAGCTAGGAAGCCTTGGCTTTTG
FP_BC1_114_CTAGATCA	AATGATACGGCGACCACCGACGTCCGAACCCCAACGCACGCTAGATCAGGAAGCCTTGGCTTTTG
FP_BC1_115_CGCTGATC	AATGATACGGCGACCACCGACGTCCGAACCCCAACGCACGCGCTGATCGGAAGCCTTGGCTTTTG
FP_BC1_116_CATGACGC	AATGATACGGCGACCACCGACGTCCGAACCCCAACGCACGCATGACGCGGAAGCCTTGGCTTTTG
FP_BC1_117_CTCGTACT	AATGATACGGCGACCACCGACGTCCGAACCCCAACGCACGCTCGTACTGGAAGCCTTGGCTTTTG
FP_BC1_118_ACAGCATG	AATGATACGGCGACCACCGACGTCCGAACCCCAACGCACGACAGCATGGGAAGCCTTGGCTTTTG
FP_BC1_119_TCGAGTAG	AATGATACGGCGACCACCGACGTCCGAACCCCAACGCACGTCGAGTAGGGAAGCCTTGGCTTTTG
FP_BC1_120_GTCATAGT	AATGATACGGCGACCACCGACGTCCGAACCCCAACGCACGGTCATAGTGGAAGCCTTGGCTTTTG
FP_BC1_121_AGCACTAG	AATGATACGGCGACCACCGACGTCCGAACCCCAACGCACGAGCACTAGGGAAGCCTTGGCTTTTG
FP_BC1_122_TGTCATCG	AATGATACGGCGACCACCGACGTCCGAACCCCAACGCACGTGTCATCGGGAAGCCTTGGCTTTTG
FP_BC1_123_GTATGCTG	AATGATACGGCGACCACCGACGTCCGAACCCCAACGCACGGTATGCTGGGAAGCCTTGGCTTTTG
FP_BC1_124_ACTATGCT	AATGATACGGCGACCACCGACGTCCGAACCCCAACGCACGACTATGCTGGAAGCCTTGGCTTTTG
FP_BC1_125_TAGCACGA	AATGATACGGCGACCACCGACGTCCGAACCCCAACGCACGTAGCACGAGGAAGCCTTGGCTTTTG
FP_BC1_126_CGTCGCAT	AATGATACGGCGACCACCGACGTCCGAACCCCAACGCACGCGTCGCATGGAAGCCTTGGCTTTTG
FP_BC1_127_ATCTGCAG	AATGATACGGCGACCACCGACGTCCGAACCCCAACGCACGATCTGCAGGGAAGCCTTGGCTTTTG
FP_BC1_128_CGTGCTAC	AATGATACGGCGACCACCGACGTCCGAACCCCAACGCACGCGTGCTACGGAAGCCTTGGCTTTTG
FP_BC1_129_TGCGTCGA	AATGATACGGCGACCACCGACGTCCGAACCCCAACGCACGTGCGTCGAGGAAGCCTTGGCTTTTG
FP_BC1_130_AGTAGATC	AATGATACGGCGACCACCGACGTCCGAACCCCAACGCACGAGTAGATCGGAAGCCTTGGCTTTTG
FP_BC1_131_GCATCACG	AATGATACGGCGACCACCGACGTCCGAACCCCAACGCACGGCATCACGGGAAGCCTTGGCTTTTG
FP_BC1_132_TACGACAG	AATGATACGGCGACCACCGACGTCCGAACCCCAACGCACGTACGACAGGGAAGCCTTGGCTTTTG
FP_BC1_133_TAGACTAC	AATGATACGGCGACCACCGACGTCCGAACCCCAACGCACGTAGACTACGGAAGCCTTGGCTTTTG
FP_BC1_134_TCGCATCA	AATGATACGGCGACCACCGACGTCCGAACCCCAACGCACGTCGCATCAGGAAGCCTTGGCTTTTG
FP_BC1_135_GATGAGCA	AATGATACGGCGACCACCGACGTCCGAACCCCAACGCACGGATGAGCAGGAAGCCTTGGCTTTTG
FP_BC1_136_GATGTAGT	AATGATACGGCGACCACCGACGTCCGAACCCCAACGCACGGATGTAGTGGAAGCCTTGGCTTTTG
FP_BC1_137_AGCAGACG	AATGATACGGCGACCACCGACGTCCGAACCCCAACGCACGAGCAGACGGGAAGCCTTGGCTTTTG
FP_BC1_138_GCGACGAT	AATGATACGGCGACCACCGACGTCCGAACCCCAACGCACGGCGACGATGGAAGCCTTGGCTTTTG
FP_BC1_139_TGCTCGTC	AATGATACGGCGACCACCGACGTCCGAACCCCAACGCACGTGCTCGTCGGAAGCCTTGGCTTTTG
FP_BC1_140_AGTATCAT	AATGATACGGCGACCACCGACGTCCGAACCCCAACGCACGAGTATCATGGAAGCCTTGGCTTTTG
FP_BC1_141_TGCACTGT	AATGATACGGCGACCACCGACGTCCGAACCCCAACGCACGTGCACTGTGGAAGCCTTGGCTTTTG
FP_BC1_142_AGACTGTA	AATGATACGGCGACCACCGACGTCCGAACCCCAACGCACGAGACTGTAGGAAGCCTTGGCTTTTG
FP_BC1_143_TATCGAGC	AATGATACGGCGACCACCGACGTCCGAACCCCAACGCACGTATCGAGCGGAAGCCTTGGCTTTTG
FP_BC1_144_GATAGCGT	AATGATACGGCGACCACCGACGTCCGAACCCCAACGCACGGATAGCGTGGAAGCCTTGGCTTTTG
FP_BC1_145_GCACGTGA	AATGATACGGCGACCACCGACGTCCGAACCCCAACGCACGGCACGTGAGGAAGCCTTGGCTTTTG
FP_BC1_146_TACTATCA	AATGATACGGCGACCACCGACGTCCGAACCCCAACGCACGTACTATCAGGAAGCCTTGGCTTTTG
FP_BC1_147_CAGCAGAT	AATGATACGGCGACCACCGACGTCCGAACCCCAACGCACGCAGCAGATGGAAGCCTTGGCTTTTG
FP_BC1_148_AGTACGCG	AATGATACGGCGACCACCGACGTCCGAACCCCAACGCACGAGTACGCGGGAAGCCTTGGCTTTTG
FP_BC1_149_GAGTATCG	AATGATACGGCGACCACCGACGTCCGAACCCCAACGCACGGAGTATCGGGAAGCCTTGGCTTTTG
FP_BC1_150_TCTAGCAC	AATGATACGGCGACCACCGACGTCCGAACCCCAACGCACGTCTAGCACGGAAGCCTTGGCTTTTG
FP_BC1_151_AGATGCGA	AATGATACGGCGACCACCGACGTCCGAACCCCAACGCACGAGATGCGAGGAAGCCTTGGCTTTTG
FP_BC1_152_TCATAGCG	AATGATACGGCGACCACCGACGTCCGAACCCCAACGCACGTCATAGCGGGAAGCCTTGGCTTTTG
FP_BC1_153_TATACGTA	AATGATACGGCGACCACCGACGTCCGAACCCCAACGCACGTATACGTAGGAAGCCTTGGCTTTTG
FP_BC1_154_AGATCTGC	AATGATACGGCGACCACCGACGTCCGAACCCCAACGCACGAGATCTGCGGAAGCCTTGGCTTTTG
FP_BC1_155_TAGTGCAC	AATGATACGGCGACCACCGACGTCCGAACCCCAACGCACGTAGTGCACGGAAGCCTTGGCTTTTG
FP_BC1_156_TCGTGACA	AATGATACGGCGACCACCGACGTCCGAACCCCAACGCACGTCGTGACAGGAAGCCTTGGCTTTTG
FP_BC1_157_ATAGCGAC	AATGATACGGCGACCACCGACGTCCGAACCCCAACGCACGATAGCGACGGAAGCCTTGGCTTTTG
FP_BC1_158_GCGATGTA	AATGATACGGCGACCACCGACGTCCGAACCCCAACGCACGGCGATGTAGGAAGCCTTGGCTTTTG
FP_BC1_159_CAGTGAGT	AATGATACGGCGACCACCGACGTCCGAACCCCAACGCACGCAGTGAGTGGAAGCCTTGGCTTTTG
FP_BC1_160_ATGCGTCT	AATGATACGGCGACCACCGACGTCCGAACCCCAACGCACGATGCGTCTGGAAGCCTTGGCTTTTG
FP_BC1_161_CGACTCGC	AATGATACGGCGACCACCGACGTCCGAACCCCAACGCACGCGACTCGCGGAAGCCTTGGCTTTTG
FP_BC1_162_CGATGTCT	AATGATACGGCGACCACCGACGTCCGAACCCCAACGCACGCGATGTCTGGAAGCCTTGGCTTTTG
FP_BC1_163_TGAGTACA	AATGATACGGCGACCACCGACGTCCGAACCCCAACGCACGTGAGTACAGGAAGCCTTGGCTTTTG
FP_BC1_164_TCTCAGTA	AATGATACGGCGACCACCGACGTCCGAACCCCAACGCACGTCTCAGTAGGAAGCCTTGGCTTTTG
FP_BC1_165_TGTCTGAT	AATGATACGGCGACCACCGACGTCCGAACCCCAACGCACGTGTCTGATGGAAGCCTTGGCTTTTG
FP_BC1_166_GTCGCACG	AATGATACGGCGACCACCGACGTCCGAACCCCAACGCACGGTCGCACGGGAAGCCTTGGCTTTTG
FP_BC1_167_CATGTATC	AATGATACGGCGACCACCGACGTCCGAACCCCAACGCACGCATGTATCGGAAGCCTTGGCTTTTG
FP_BC1_168_CTGTCATA	AATGATACGGCGACCACCGACGTCCGAACCCCAACGCACGCTGTCATAGGAAGCCTTGGCTTTTG
FP_BC1_169_ACTCACTG	AATGATACGGCGACCACCGACGTCCGAACCCCAACGCACGACTCACTGGGAAGCCTTGGCTTTTG
FP_BC1_170_TACATCGC	AATGATACGGCGACCACCGACGTCCGAACCCCAACGCACGTACATCGCGGAAGCCTTGGCTTTTG
FP_BC1_171_GCTGCGTG	AATGATACGGCGACCACCGACGTCCGAACCCCAACGCACGGCTGCGTGGGAAGCCTTGGCTTTTG
FP_BC1_172_GCAGATAC	AATGATACGGCGACCACCGACGTCCGAACCCCAACGCACGGCAGATACGGAAGCCTTGGCTTTTG
FP_BC1_173_TGATAGAC	AATGATACGGCGACCACCGACGTCCGAACCCCAACGCACGTGATAGACGGAAGCCTTGGCTTTTG
FP_BC1_174_CATAGTGC	AATGATACGGCGACCACCGACGTCCGAACCCCAACGCACGCATAGTGCGGAAGCCTTGGCTTTTG
FP_BC1_175_CTGATATG	AATGATACGGCGACCACCGACGTCCGAACCCCAACGCACGCTGATATGGGAAGCCTTGGCTTTTG
FP_BC1_176_ATACTAGA	AATGATACGGCGACCACCGACGTCCGAACCCCAACGCACGATACTAGAGGAAGCCTTGGCTTTTG
FP_BC1_177_AGTCGTGT	AATGATACGGCGACCACCGACGTCCGAACCCCAACGCACGAGTCGTGTGGAAGCCTTGGCTTTTG
FP_BC1_178_TATGATCT	AATGATACGGCGACCACCGACGTCCGAACCCCAACGCACGTATGATCTGGAAGCCTTGGCTTTTG
FP_BC1_179_ATCACGCA	AATGATACGGCGACCACCGACGTCCGAACCCCAACGCACGATCACGCAGGAAGCCTTGGCTTTTG
FP_BC1_180_TCTGCTCG	AATGATACGGCGACCACCGACGTCCGAACCCCAACGCACGTCTGCTCGGGAAGCCTTGGCTTTTG
FP_BC1_181_ATCGACTT	AATGATACGGCGACCACCGACGTCCGAACCCCAACGCACGATCGACTTGGAAGCCTTGGCTTTTG
FP_BC1_182_CGAATGCA	AATGATACGGCGACCACCGACGTCCGAACCCCAACGCACGCGAATGCAGGAAGCCTTGGCTTTTG
FP_BC1_183_TATCTACT	AATGATACGGCGACCACCGACGTCCGAACCCCAACGCACGTATCTACTGGAAGCCTTGGCTTTTG
FP_BC1_184_GATGCAAG	AATGATACGGCGACCACCGACGTCCGAACCCCAACGCACGGATGCAAGGGAAGCCTTGGCTTTTG
FP_BC1_185_GATCAGGC	AATGATACGGCGACCACCGACGTCCGAACCCCAACGCACGGATCAGGCGGAAGCCTTGGCTTTTG
FP_BC1_186_ATACAGTG	AATGATACGGCGACCACCGACGTCCGAACCCCAACGCACGATACAGTGGGAAGCCTTGGCTTTTG
FP_BC1_187_AGCATTGA	AATGATACGGCGACCACCGACGTCCGAACCCCAACGCACGAGCATTGAGGAAGCCTTGGCTTTTG
FP_BC1_188_CGCTATGT	AATGATACGGCGACCACCGACGTCCGAACCCCAACGCACGCGCTATGTGGAAGCCTTGGCTTTTG
FP_BC1_189_GCGCATAG	AATGATACGGCGACCACCGACGTCCGAACCCCAACGCACGGCGCATAGGGAAGCCTTGGCTTTTG
FP_BC1_190_CTACGGAT	AATGATACGGCGACCACCGACGTCCGAACCCCAACGCACGCTACGGATGGAAGCCTTGGCTTTTG
FP_BC1_191_TTCAGCAT	AATGATACGGCGACCACCGACGTCCGAACCCCAACGCACGTTCAGCATGGAAGCCTTGGCTTTTG
FP_BC1_192_AGCGTGCG	AATGATACGGCGACCACCGACGTCCGAACCCCAACGCACGAGCGTGCGGGAAGCCTTGGCTTTTG
FP_BC1_193_CAGCTTAC	AATGATACGGCGACCACCGACGTCCGAACCCCAACGCACGCAGCTTACGGAAGCCTTGGCTTTTG
FP_BC1_194_ACGATTCA	AATGATACGGCGACCACCGACGTCCGAACCCCAACGCACGACGATTCAGGAAGCCTTGGCTTTTG
FP_BC1_195_GAGCTCTG	AATGATACGGCGACCACCGACGTCCGAACCCCAACGCACGGAGCTCTGGGAAGCCTTGGCTTTTG
FP_BC1_196_GCTAGAGA	AATGATACGGCGACCACCGACGTCCGAACCCCAACGCACGGCTAGAGAGGAAGCCTTGGCTTTTG
FP_BC1_197_AGTCCGTC	AATGATACGGCGACCACCGACGTCCGAACCCCAACGCACGAGTCCGTCGGAAGCCTTGGCTTTTG
FP_BC1_198_GCTGGTCA	AATGATACGGCGACCACCGACGTCCGAACCCCAACGCACGGCTGGTCAGGAAGCCTTGGCTTTTG
FP_BC1_199_CGTCAATC	AATGATACGGCGACCACCGACGTCCGAACCCCAACGCACGCGTCAATCGGAAGCCTTGGCTTTTG
FP_BC1_200_GTATACGC	AATGATACGGCGACCACCGACGTCCGAACCCCAACGCACGGTATACGCGGAAGCCTTGGCTTTTG
FP_BC1_201_ACGCTATA	AATGATACGGCGACCACCGACGTCCGAACCCCAACGCACGACGCTATAGGAAGCCTTGGCTTTTG
FP_BC1_202_GTGATCTC	AATGATACGGCGACCACCGACGTCCGAACCCCAACGCACGGTGATCTCGGAAGCCTTGGCTTTTG
FP_BC1_203_ATAGATGT	AATGATACGGCGACCACCGACGTCCGAACCCCAACGCACGATAGATGTGGAAGCCTTGGCTTTTG
FP_BC1_204_AGACGCTC	AATGATACGGCGACCACCGACGTCCGAACCCCAACGCACGAGACGCTCGGAAGCCTTGGCTTTTG
FP_BC1_205_AGCTTCGT	AATGATACGGCGACCACCGACGTCCGAACCCCAACGCACGAGCTTCGTGGAAGCCTTGGCTTTTG
FP_BC1_206_ATGAAGCT	AATGATACGGCGACCACCGACGTCCGAACCCCAACGCACGATGAAGCTGGAAGCCTTGGCTTTTG
FP_BC1_207_TAGTCGGA	AATGATACGGCGACCACCGACGTCCGAACCCCAACGCACGTAGTCGGAGGAAGCCTTGGCTTTTG
FP_BC1_208_AGACACGT	AATGATACGGCGACCACCGACGTCCGAACCCCAACGCACGAGACACGTGGAAGCCTTGGCTTTTG
FP_BC1_209_CAGATAGA	AATGATACGGCGACCACCGACGTCCGAACCCCAACGCACGCAGATAGAGGAAGCCTTGGCTTTTG
FP_BC1_210_CGCGTCTG	AATGATACGGCGACCACCGACGTCCGAACCCCAACGCACGCGCGTCTGGGAAGCCTTGGCTTTTG
FP_BC1_211_GTCGTTAG	AATGATACGGCGACCACCGACGTCCGAACCCCAACGCACGGTCGTTAGGGAAGCCTTGGCTTTTG
FP_BC1_212_GTGTATGA	AATGATACGGCGACCACCGACGTCCGAACCCCAACGCACGGTGTATGAGGAAGCCTTGGCTTTTG
FP_BC1_213_CATCCTAG	AATGATACGGCGACCACCGACGTCCGAACCCCAACGCACGCATCCTAGGGAAGCCTTGGCTTTTG
FP_BC1_214_GTGTCGCT	AATGATACGGCGACCACCGACGTCCGAACCCCAACGCACGGTGTCGCTGGAAGCCTTGGCTTTTG
FP_BC1_215_ATGTAGAG	AATGATACGGCGACCACCGACGTCCGAACCCCAACGCACGATGTAGAGGGAAGCCTTGGCTTTTG
FP_BC1_216_ACGAGTGT	AATGATACGGCGACCACCGACGTCCGAACCCCAACGCACGACGAGTGTGGAAGCCTTGGCTTTTG
FP_BC1_217_TCTATCTG	AATGATACGGCGACCACCGACGTCCGAACCCCAACGCACGTCTATCTGGGAAGCCTTGGCTTTTG
FP_BC1_218_ACATACAG	AATGATACGGCGACCACCGACGTCCGAACCCCAACGCACGACATACAGGGAAGCCTTGGCTTTTG
FP_BC1_219_GACGAATC	AATGATACGGCGACCACCGACGTCCGAACCCCAACGCACGGACGAATCGGAAGCCTTGGCTTTTG
FP_BC1_220_TCGTAGTT	AATGATACGGCGACCACCGACGTCCGAACCCCAACGCACGTCGTAGTTGGAAGCCTTGGCTTTTG
FP_BC1_221_TACTTGAT	AATGATACGGCGACCACCGACGTCCGAACCCCAACGCACGTACTTGATGGAAGCCTTGGCTTTTG
FP_BC1_222_CTAGTGTG	AATGATACGGCGACCACCGACGTCCGAACCCCAACGCACGCTAGTGTGGGAAGCCTTGGCTTTTG
FP_BC1_223_ATGATCAA	AATGATACGGCGACCACCGACGTCCGAACCCCAACGCACGATGATCAAGGAAGCCTTGGCTTTTG
FP_BC1_224_AGTGCATT	AATGATACGGCGACCACCGACGTCCGAACCCCAACGCACGAGTGCATTGGAAGCCTTGGCTTTTG
FP_BC1_225_CGAGTCAA	AATGATACGGCGACCACCGACGTCCGAACCCCAACGCACGCGAGTCAAGGAAGCCTTGGCTTTTG
FP_BC1_226_TAGCGATT	AATGATACGGCGACCACCGACGTCCGAACCCCAACGCACGTAGCGATTGGAAGCCTTGGCTTTTG
FP_BC1_227_TACTAAGC	AATGATACGGCGACCACCGACGTCCGAACCCCAACGCACGTACTAAGCGGAAGCCTTGGCTTTTG
FP_BC1_228_GCGTCTCA	AATGATACGGCGACCACCGACGTCCGAACCCCAACGCACGGCGTCTCAGGAAGCCTTGGCTTTTG
FP_BC1_229_AGTGTGAC	AATGATACGGCGACCACCGACGTCCGAACCCCAACGCACGAGTGTGACGGAAGCCTTGGCTTTTG
FP_BC1_230_CGACATAT	AATGATACGGCGACCACCGACGTCCGAACCCCAACGCACGCGACATATGGAAGCCTTGGCTTTTG
FP_BC1_231_CCGATGCG	AATGATACGGCGACCACCGACGTCCGAACCCCAACGCACGCCGATGCGGGAAGCCTTGGCTTTTG
FP_BC1_232_AAGCTGAG	AATGATACGGCGACCACCGACGTCCGAACCCCAACGCACGAAGCTGAGGGAAGCCTTGGCTTTTG
FP_BC1_233_ATGAGATA	AATGATACGGCGACCACCGACGTCCGAACCCCAACGCACGATGAGATAGGAAGCCTTGGCTTTTG
FP_BC1_234_GATACTCT	AATGATACGGCGACCACCGACGTCCGAACCCCAACGCACGGATACTCTGGAAGCCTTGGCTTTTG
FP_BC1_235_ACGACCTA	AATGATACGGCGACCACCGACGTCCGAACCCCAACGCACGACGACCTAGGAAGCCTTGGCTTTTG
FP_BC1_236_CACTATAG	AATGATACGGCGACCACCGACGTCCGAACCCCAACGCACGCACTATAGGGAAGCCTTGGCTTTTG
FP_BC1_237_GTGACTTG	AATGATACGGCGACCACCGACGTCCGAACCCCAACGCACGGTGACTTGGGAAGCCTTGGCTTTTG
FP_BC1_238_CCAGACTG	AATGATACGGCGACCACCGACGTCCGAACCCCAACGCACGCCAGACTGGGAAGCCTTGGCTTTTG
FP_BC1_239_CTAGTAAC	AATGATACGGCGACCACCGACGTCCGAACCCCAACGCACGCTAGTAACGGAAGCCTTGGCTTTTG
FP_BC1_240_TGAAGCAG	AATGATACGGCGACCACCGACGTCCGAACCCCAACGCACGTGAAGCAGGGAAGCCTTGGCTTTTG
FP_BC1_241_CGCATTCG	AATGATACGGCGACCACCGACGTCCGAACCCCAACGCACGCGCATTCGGGAAGCCTTGGCTTTTG
FP_BC1_242_CGCTAACG	AATGATACGGCGACCACCGACGTCCGAACCCCAACGCACGCGCTAACGGGAAGCCTTGGCTTTTG
FP_BC1_243_CTGGACTC	AATGATACGGCGACCACCGACGTCCGAACCCCAACGCACGCTGGACTCGGAAGCCTTGGCTTTTG
FP_BC1_244_AACTGTCG	AATGATACGGCGACCACCGACGTCCGAACCCCAACGCACGAACTGTCGGGAAGCCTTGGCTTTTG
FP_BC1_245_ATAGGCTA	AATGATACGGCGACCACCGACGTCCGAACCCCAACGCACGATAGGCTAGGAAGCCTTGGCTTTTG
FP_BC1_246_CTGCGTAA	AATGATACGGCGACCACCGACGTCCGAACCCCAACGCACGCTGCGTAAGGAAGCCTTGGCTTTTG
FP_BC1_247_GTCCTGCT	AATGATACGGCGACCACCGACGTCCGAACCCCAACGCACGGTCCTGCTGGAAGCCTTGGCTTTTG
FP_BC1_248_TACCGTAT	AATGATACGGCGACCACCGACGTCCGAACCCCAACGCACGTACCGTATGGAAGCCTTGGCTTTTG
FP_BC1_249_GACACAGC	AATGATACGGCGACCACCGACGTCCGAACCCCAACGCACGGACACAGCGGAAGCCTTGGCTTTTG
FP_BC1_250_GGTCATAC	AATGATACGGCGACCACCGACGTCCGAACCCCAACGCACGGGTCATACGGAAGCCTTGGCTTTTG
FP_BC1_251_GCTACTTC	AATGATACGGCGACCACCGACGTCCGAACCCCAACGCACGGCTACTTCGGAAGCCTTGGCTTTTG
FP_BC1_252_CGTCGTCC	AATGATACGGCGACCACCGACGTCCGAACCCCAACGCACGCGTCGTCCGGAAGCCTTGGCTTTTG
FP_BC1_253_TGCTGCCA	AATGATACGGCGACCACCGACGTCCGAACCCCAACGCACGTGCTGCCAGGAAGCCTTGGCTTTTG
FP_BC1_254_CCTACAGT	AATGATACGGCGACCACCGACGTCCGAACCCCAACGCACGCCTACAGTGGAAGCCTTGGCTTTTG
FP_BC1_255_GTCTCTAC	AATGATACGGCGACCACCGACGTCCGAACCCCAACGCACGGTCTCTACGGAAGCCTTGGCTTTTG
FP_BC1_256_TTGCAGCG	AATGATACGGCGACCACCGACGTCCGAACCCCAACGCACGTTGCAGCGGGAAGCCTTGGCTTTTG
FP_BC1_257_CGATCCAC	AATGATACGGCGACCACCGACGTCCGAACCCCAACGCACGCGATCCACGGAAGCCTTGGCTTTTG
FP_BC1_258_GTGGCAGT	AATGATACGGCGACCACCGACGTCCGAACCCCAACGCACGGTGGCAGTGGAAGCCTTGGCTTTTG
FP_BC1_259_AATGACAT	AATGATACGGCGACCACCGACGTCCGAACCCCAACGCACGAATGACATGGAAGCCTTGGCTTTTG
FP_BC1_260_ACTTCATC	AATGATACGGCGACCACCGACGTCCGAACCCCAACGCACGACTTCATCGGAAGCCTTGGCTTTTG
FP_BC1_261_TCATGTAA	AATGATACGGCGACCACCGACGTCCGAACCCCAACGCACGTCATGTAAGGAAGCCTTGGCTTTTG
FP_BC1_262_ACATGGTA	AATGATACGGCGACCACCGACGTCCGAACCCCAACGCACGACATGGTAGGAAGCCTTGGCTTTTG
FP_BC1_263_CAGGTCTA	AATGATACGGCGACCACCGACGTCCGAACCCCAACGCACGCAGGTCTAGGAAGCCTTGGCTTTTG
FP_BC1_264_TGTAGGCA	AATGATACGGCGACCACCGACGTCCGAACCCCAACGCACGTGTAGGCAGGAAGCCTTGGCTTTTG
FP_BC1_265_TATTGACG	AATGATACGGCGACCACCGACGTCCGAACCCCAACGCACGTATTGACGGGAAGCCTTGGCTTTTG
FP_BC1_266_CGTCCAGA	AATGATACGGCGACCACCGACGTCCGAACCCCAACGCACGCGTCCAGAGGAAGCCTTGGCTTTTG
FP_BC1_267_GCGTTACT	AATGATACGGCGACCACCGACGTCCGAACCCCAACGCACGGCGTTACTGGAAGCCTTGGCTTTTG
FP_BC1_268_TCGCCATG	AATGATACGGCGACCACCGACGTCCGAACCCCAACGCACGTCGCCATGGGAAGCCTTGGCTTTTG
FP_BC1_269_GACTTATG	AATGATACGGCGACCACCGACGTCCGAACCCCAACGCACGGACTTATGGGAAGCCTTGGCTTTTG
FP_BC1_270_ATAGTCCG	AATGATACGGCGACCACCGACGTCCGAACCCCAACGCACGATAGTCCGGGAAGCCTTGGCTTTTG
FP_BC1_271_CGACAGCC	AATGATACGGCGACCACCGACGTCCGAACCCCAACGCACGCGACAGCCGGAAGCCTTGGCTTTTG
FP_BC1_272_TTAGTGAT	AATGATACGGCGACCACCGACGTCCGAACCCCAACGCACGTTAGTGATGGAAGCCTTGGCTTTTG
FP_BC1_273_ACTGTCCA	AATGATACGGCGACCACCGACGTCCGAACCCCAACGCACGACTGTCCAGGAAGCCTTGGCTTTTG
FP_BC1_274_CGATGAGG	AATGATACGGCGACCACCGACGTCCGAACCCCAACGCACGCGATGAGGGGAAGCCTTGGCTTTTG
FP_BC1_275_GGCACGAC	AATGATACGGCGACCACCGACGTCCGAACCCCAACGCACGGGCACGACGGAAGCCTTGGCTTTTG
FP_BC1_276_TGAATCTA	AATGATACGGCGACCACCGACGTCCGAACCCCAACGCACGTGAATCTAGGAAGCCTTGGCTTTTG
FP_BC1_277_CGCAAGTA	AATGATACGGCGACCACCGACGTCCGAACCCCAACGCACGCGCAAGTAGGAAGCCTTGGCTTTTG
FP_BC1_278_CTCAACGT	AATGATACGGCGACCACCGACGTCCGAACCCCAACGCACGCTCAACGTGGAAGCCTTGGCTTTTG
FP_BC1_279_AGCGAAGT	AATGATACGGCGACCACCGACGTCCGAACCCCAACGCACGAGCGAAGTGGAAGCCTTGGCTTTTG
FP_BC1_280_TATGAATG	AATGATACGGCGACCACCGACGTCCGAACCCCAACGCACGTATGAATGGGAAGCCTTGGCTTTTG
FP_BC1_281_TGCTCAAG	AATGATACGGCGACCACCGACGTCCGAACCCCAACGCACGTGCTCAAGGGAAGCCTTGGCTTTTG
FP_BC1_282_GCTGAGGT	AATGATACGGCGACCACCGACGTCCGAACCCCAACGCACGGCTGAGGTGGAAGCCTTGGCTTTTG
FP_BC1_283_CTACCTGT	AATGATACGGCGACCACCGACGTCCGAACCCCAACGCACGCTACCTGTGGAAGCCTTGGCTTTTG
FP_BC1_284_AGCAATCT	AATGATACGGCGACCACCGACGTCCGAACCCCAACGCACGAGCAATCTGGAAGCCTTGGCTTTTG
FP_BC1_285_ACTTGTAC	AATGATACGGCGACCACCGACGTCCGAACCCCAACGCACGACTTGTACGGAAGCCTTGGCTTTTG
FP_BC1_286_CACGCGAG	AATGATACGGCGACCACCGACGTCCGAACCCCAACGCACGCACGCGAGGGAAGCCTTGGCTTTTG
FP_BC1_287_TATCTGTG	AATGATACGGCGACCACCGACGTCCGAACCCCAACGCACGTATCTGTGGGAAGCCTTGGCTTTTG
FP_BC1_288_GTCGGCTC	AATGATACGGCGACCACCGACGTCCGAACCCCAACGCACGGTCGGCTCGGAAGCCTTGGCTTTTG
FP_BC1_289_TAGGTGCT	AATGATACGGCGACCACCGACGTCCGAACCCCAACGCACGTAGGTGCTGGAAGCCTTGGCTTTTG
FP_BC1_290_ACAGCCGA	AATGATACGGCGACCACCGACGTCCGAACCCCAACGCACGACAGCCGAGGAAGCCTTGGCTTTTG
FP_BC1_291_ATCGTGGC	AATGATACGGCGACCACCGACGTCCGAACCCCAACGCACGATCGTGGCGGAAGCCTTGGCTTTTG
FP_BC1_292_TACCGCTG	AATGATACGGCGACCACCGACGTCCGAACCCCAACGCACGTACCGCTGGGAAGCCTTGGCTTTTG
FP_BC1_293_GCGAGTCC	AATGATACGGCGACCACCGACGTCCGAACCCCAACGCACGGCGAGTCCGGAAGCCTTGGCTTTTG
FP_BC1_294_GTAGTTCT	AATGATACGGCGACCACCGACGTCCGAACCCCAACGCACGGTAGTTCTGGAAGCCTTGGCTTTTG
FP_BC1_295_CGCGAGAC	AATGATACGGCGACCACCGACGTCCGAACCCCAACGCACGCGCGAGACGGAAGCCTTGGCTTTTG
FP_BC1_296_GCGCGCTA	AATGATACGGCGACCACCGACGTCCGAACCCCAACGCACGGCGCGCTAGGAAGCCTTGGCTTTTG
FP_BC1_297_ACTAGAAG	AATGATACGGCGACCACCGACGTCCGAACCCCAACGCACGACTAGAAGGGAAGCCTTGGCTTTTG
FP_BC1_298_TCTCGCGA	AATGATACGGCGACCACCGACGTCCGAACCCCAACGCACGTCTCGCGAGGAAGCCTTGGCTTTTG
FP_BC1_299_TAGTTATC	AATGATACGGCGACCACCGACGTCCGAACCCCAACGCACGTAGTTATCGGAAGCCTTGGCTTTTG
FP_BC1_300_GCGTACAA	AATGATACGGCGACCACCGACGTCCGAACCCCAACGCACGGCGTACAAGGAAGCCTTGGCTTTTG
FP_BC1_301_GCGACAGG	AATGATACGGCGACCACCGACGTCCGAACCCCAACGCACGGCGACAGGGGAAGCCTTGGCTTTTG
FP_BC1_302_CGTCACCA	AATGATACGGCGACCACCGACGTCCGAACCCCAACGCACGCGTCACCAGGAAGCCTTGGCTTTTG
FP_BC1_303_GTGCGACC	AATGATACGGCGACCACCGACGTCCGAACCCCAACGCACGGTGCGACCGGAAGCCTTGGCTTTTG
FP_BC1_304_TGATGTTC	AATGATACGGCGACCACCGACGTCCGAACCCCAACGCACGTGATGTTCGGAAGCCTTGGCTTTTG
FP_BC1_305_AGCGATAA	AATGATACGGCGACCACCGACGTCCGAACCCCAACGCACGAGCGATAAGGAAGCCTTGGCTTTTG
FP_BC1_306_GAGCCTAT	AATGATACGGCGACCACCGACGTCCGAACCCCAACGCACGGAGCCTATGGAAGCCTTGGCTTTTG
FP_BC1_307_GGTATGTC	AATGATACGGCGACCACCGACGTCCGAACCCCAACGCACGGGTATGTCGGAAGCCTTGGCTTTTG
FP_BC1_308_TGTAAGTG	AATGATACGGCGACCACCGACGTCCGAACCCCAACGCACGTGTAAGTGGGAAGCCTTGGCTTTTG
FP_BC1_309_AGACCGAG	AATGATACGGCGACCACCGACGTCCGAACCCCAACGCACGAGACCGAGGGAAGCCTTGGCTTTTG
FP_BC1_310_GCGAACGC	AATGATACGGCGACCACCGACGTCCGAACCCCAACGCACGGCGAACGCGGAAGCCTTGGCTTTTG
FP_BC1_311_TACTCCTA	AATGATACGGCGACCACCGACGTCCGAACCCCAACGCACGTACTCCTAGGAAGCCTTGGCTTTTG
FP_BC1_312_CTACTATT	AATGATACGGCGACCACCGACGTCCGAACCCCAACGCACGCTACTATTGGAAGCCTTGGCTTTTG
FP_BC1_313_CCGTATAC	AATGATACGGCGACCACCGACGTCCGAACCCCAACGCACGCCGTATACGGAAGCCTTGGCTTTTG
FP_BC1_314_CTACACAC	AATGATACGGCGACCACCGACGTCCGAACCCCAACGCACGCTACACACGGAAGCCTTGGCTTTTG
FP_BC1_315_GGTACTGG	AATGATACGGCGACCACCGACGTCCGAACCCCAACGCACGGGTACTGGGGAAGCCTTGGCTTTTG
FP_BC1_316_ACAGGCAC	AATGATACGGCGACCACCGACGTCCGAACCCCAACGCACGACAGGCACGGAAGCCTTGGCTTTTG
FP_BC1_317_GGTCTCGT	AATGATACGGCGACCACCGACGTCCGAACCCCAACGCACGGGTCTCGTGGAAGCCTTGGCTTTTG
FP_BC1_318_CACAGGCT	AATGATACGGCGACCACCGACGTCCGAACCCCAACGCACGCACAGGCTGGAAGCCTTGGCTTTTG
FP_BC1_319_CGCAGCGG	AATGATACGGCGACCACCGACGTCCGAACCCCAACGCACGCGCAGCGGGGAAGCCTTGGCTTTTG
FP_BC1_320_TTCATACA	AATGATACGGCGACCACCGACGTCCGAACCCCAACGCACGTTCATACAGGAAGCCTTGGCTTTTG
FP_BC1_321_CACAGTTG	AATGATACGGCGACCACCGACGTCCGAACCCCAACGCACGCACAGTTGGGAAGCCTTGGCTTTTG
FP_BC1_322_TGAGGTAT	AATGATACGGCGACCACCGACGTCCGAACCCCAACGCACGTGAGGTATGGAAGCCTTGGCTTTTG
FP_BC1_323_TTGATCGG	AATGATACGGCGACCACCGACGTCCGAACCCCAACGCACGTTGATCGGGGAAGCCTTGGCTTTTG
FP_BC1_324_GCTCTGCC	AATGATACGGCGACCACCGACGTCCGAACCCCAACGCACGGCTCTGCCGGAAGCCTTGGCTTTTG
FP_BC1_325_GATATGAA	AATGATACGGCGACCACCGACGTCCGAACCCCAACGCACGGATATGAAGGAAGCCTTGGCTTTTG
FP_BC1_326_CACTCGGT	AATGATACGGCGACCACCGACGTCCGAACCCCAACGCACGCACTCGGTGGAAGCCTTGGCTTTTG
FP_BC1_327_CTCTTGCA	AATGATACGGCGACCACCGACGTCCGAACCCCAACGCACGCTCTTGCAGGAAGCCTTGGCTTTTG
FP_BC1_328_GTGAACAT	AATGATACGGCGACCACCGACGTCCGAACCCCAACGCACGGTGAACATGGAAGCCTTGGCTTTTG
FP_BC1_329_TGCCGAGA	AATGATACGGCGACCACCGACGTCCGAACCCCAACGCACGTGCCGAGAGGAAGCCTTGGCTTTTG
FP_BC1_330_TGCCACGC	AATGATACGGCGACCACCGACGTCCGAACCCCAACGCACGTGCCACGCGGAAGCCTTGGCTTTTG
FP_BC1_331_CTGTTCGC	AATGATACGGCGACCACCGACGTCCGAACCCCAACGCACGCTGTTCGCGGAAGCCTTGGCTTTTG
FP_BC1_332_TGTCTTGC	AATGATACGGCGACCACCGACGTCCGAACCCCAACGCACGTGTCTTGCGGAAGCCTTGGCTTTTG
FP_BC1_333_CAGCGGTG	AATGATACGGCGACCACCGACGTCCGAACCCCAACGCACGCAGCGGTGGGAAGCCTTGGCTTTTG
FP_BC1_334_TGGAGCGA	AATGATACGGCGACCACCGACGTCCGAACCCCAACGCACGTGGAGCGAGGAAGCCTTGGCTTTTG
FP_BC1_335_TTGCAAGT	AATGATACGGCGACCACCGACGTCCGAACCCCAACGCACGTTGCAAGTGGAAGCCTTGGCTTTTG
FP_BC1_336_TCTAAGAT	AATGATACGGCGACCACCGACGTCCGAACCCCAACGCACGTCTAAGATGGAAGCCTTGGCTTTTG
FP_BC1_337_TGTGCTTA	AATGATACGGCGACCACCGACGTCCGAACCCCAACGCACGTGTGCTTAGGAAGCCTTGGCTTTTG
FP_BC1_338_CGAGGTGC	AATGATACGGCGACCACCGACGTCCGAACCCCAACGCACGCGAGGTGCGGAAGCCTTGGCTTTTG
FP_BC1_339_TGAGACCT	AATGATACGGCGACCACCGACGTCCGAACCCCAACGCACGTGAGACCTGGAAGCCTTGGCTTTTG
FP_BC1_340_ATAACTAT	AATGATACGGCGACCACCGACGTCCGAACCCCAACGCACGATAACTATGGAAGCCTTGGCTTTTG
FP_BC1_341_AGATAACT	AATGATACGGCGACCACCGACGTCCGAACCCCAACGCACGAGATAACTGGAAGCCTTGGCTTTTG
FP_BC1_342_ACGGCTCT	AATGATACGGCGACCACCGACGTCCGAACCCCAACGCACGACGGCTCTGGAAGCCTTGGCTTTTG
FP_BC1_343_ACTCTGGA	AATGATACGGCGACCACCGACGTCCGAACCCCAACGCACGACTCTGGAGGAAGCCTTGGCTTTTG
FP_BC1_344_TGACCTAA	AATGATACGGCGACCACCGACGTCCGAACCCCAACGCACGTGACCTAAGGAAGCCTTGGCTTTTG
FP_BC1_345_CTATAGGT	AATGATACGGCGACCACCGACGTCCGAACCCCAACGCACGCTATAGGTGGAAGCCTTGGCTTTTG
FP_BC1_346_AAGTCCAT	AATGATACGGCGACCACCGACGTCCGAACCCCAACGCACGAAGTCCATGGAAGCCTTGGCTTTTG
FP_BC1_347_TGTACAAC	AATGATACGGCGACCACCGACGTCCGAACCCCAACGCACGTGTACAACGGAAGCCTTGGCTTTTG
FP_BC1_348_GTCTAATA	AATGATACGGCGACCACCGACGTCCGAACCCCAACGCACGGTCTAATAGGAAGCCTTGGCTTTTG
FP_BC1_349_GTGTGTAT	AATGATACGGCGACCACCGACGTCCGAACCCCAACGCACGGTGTGTATGGAAGCCTTGGCTTTTG
FP_BC1_350_TCAGAGGC	AATGATACGGCGACCACCGACGTCCGAACCCCAACGCACGTCAGAGGCGGAAGCCTTGGCTTTTG
FP_BC1_351_TTCGGATG	AATGATACGGCGACCACCGACGTCCGAACCCCAACGCACGTTCGGATGGGAAGCCTTGGCTTTTG
FP_BC1_352_TCTTCACT	AATGATACGGCGACCACCGACGTCCGAACCCCAACGCACGTCTTCACTGGAAGCCTTGGCTTTTG
FP_BC1_353_GATAACAG	AATGATACGGCGACCACCGACGTCCGAACCCCAACGCACGGATAACAGGGAAGCCTTGGCTTTTG
FP_BC1_354_CACGAGGA	AATGATACGGCGACCACCGACGTCCGAACCCCAACGCACGCACGAGGAGGAAGCCTTGGCTTTTG
FP_BC1_355_TACCATGG	AATGATACGGCGACCACCGACGTCCGAACCCCAACGCACGTACCATGGGGAAGCCTTGGCTTTTG
FP_BC1_356_CTCATTAT	AATGATACGGCGACCACCGACGTCCGAACCCCAACGCACGCTCATTATGGAAGCCTTGGCTTTTG
FP_BC1_357_TCACATTC	AATGATACGGCGACCACCGACGTCCGAACCCCAACGCACGTCACATTCGGAAGCCTTGGCTTTTG
FP_BC1_358_ACTCTAAC	AATGATACGGCGACCACCGACGTCCGAACCCCAACGCACGACTCTAACGGAAGCCTTGGCTTTTG
FP_BC1_359_ATCTGTTA	AATGATACGGCGACCACCGACGTCCGAACCCCAACGCACGATCTGTTAGGAAGCCTTGGCTTTTG
FP_BC1_360_GCAACATA	AATGATACGGCGACCACCGACGTCCGAACCCCAACGCACGGCAACATAGGAAGCCTTGGCTTTTG
FP_BC1_361_CAGGATCC	AATGATACGGCGACCACCGACGTCCGAACCCCAACGCACGCAGGATCCGGAAGCCTTGGCTTTTG
FP_BC1_362_TCATTCGG	AATGATACGGCGACCACCGACGTCCGAACCCCAACGCACGTCATTCGGGGAAGCCTTGGCTTTTG
FP_BC1_363_CGTTGTGA	AATGATACGGCGACCACCGACGTCCGAACCCCAACGCACGCGTTGTGAGGAAGCCTTGGCTTTTG
FP_BC1_364_ATCACCTC	AATGATACGGCGACCACCGACGTCCGAACCCCAACGCACGATCACCTCGGAAGCCTTGGCTTTTG
FP_BC1_365_CCATTGCT	AATGATACGGCGACCACCGACGTCCGAACCCCAACGCACGCCATTGCTGGAAGCCTTGGCTTTTG
FP_BC1_366_CGGATTGC	AATGATACGGCGACCACCGACGTCCGAACCCCAACGCACGCGGATTGCGGAAGCCTTGGCTTTTG
FP_BC1_367_ATCCTCAC	AATGATACGGCGACCACCGACGTCCGAACCCCAACGCACGATCCTCACGGAAGCCTTGGCTTTTG
FP_BC1_368_CTGTGGTC	AATGATACGGCGACCACCGACGTCCGAACCCCAACGCACGCTGTGGTCGGAAGCCTTGGCTTTTG
FP_BC1_369_GGACTACC	AATGATACGGCGACCACCGACGTCCGAACCCCAACGCACGGGACTACCGGAAGCCTTGGCTTTTG
FP_BC1_370_ATACCACT	AATGATACGGCGACCACCGACGTCCGAACCCCAACGCACGATACCACTGGAAGCCTTGGCTTTTG
FP_BC1_371_TTGGCATC	AATGATACGGCGACCACCGACGTCCGAACCCCAACGCACGTTGGCATCGGAAGCCTTGGCTTTTG
FP_BC1_372_ATTATAGC	AATGATACGGCGACCACCGACGTCCGAACCCCAACGCACGATTATAGCGGAAGCCTTGGCTTTTG
FP_BC1_373_GACGTTCC	AATGATACGGCGACCACCGACGTCCGAACCCCAACGCACGGACGTTCCGGAAGCCTTGGCTTTTG
FP_BC1_374_GGCTCGCG	AATGATACGGCGACCACCGACGTCCGAACCCCAACGCACGGGCTCGCGGGAAGCCTTGGCTTTTG
FP_BC1_375_ATCCAGGT	AATGATACGGCGACCACCGACGTCCGAACCCCAACGCACGATCCAGGTGGAAGCCTTGGCTTTTG
FP_BC1_376_GATTCGTT	AATGATACGGCGACCACCGACGTCCGAACCCCAACGCACGGATTCGTTGGAAGCCTTGGCTTTTG
FP_BC1_377_AACTGCTT	AATGATACGGCGACCACCGACGTCCGAACCCCAACGCACGAACTGCTTGGAAGCCTTGGCTTTTG
FP_BC1_378_CCATGATT	AATGATACGGCGACCACCGACGTCCGAACCCCAACGCACGCCATGATTGGAAGCCTTGGCTTTTG
FP_BC1_379_TGAATGGC	AATGATACGGCGACCACCGACGTCCGAACCCCAACGCACGTGAATGGCGGAAGCCTTGGCTTTTG
FP_BC1_380_GTTGACCG	AATGATACGGCGACCACCGACGTCCGAACCCCAACGCACGGTTGACCGGGAAGCCTTGGCTTTTG
FP_BC1_381_GTCCGAAG	AATGATACGGCGACCACCGACGTCCGAACCCCAACGCACGGTCCGAAGGGAAGCCTTGGCTTTTG
FP_BC1_382_CCTAGTTA	AATGATACGGCGACCACCGACGTCCGAACCCCAACGCACGCCTAGTTAGGAAGCCTTGGCTTTTG
FP_BC1_383_GTAAGGTC	AATGATACGGCGACCACCGACGTCCGAACCCCAACGCACGGTAAGGTCGGAAGCCTTGGCTTTTG
FP_BC1_384_CCAGCCAT	AATGATACGGCGACCACCGACGTCCGAACCCCAACGCACGCCAGCCATGGAAGCCTTGGCTTTTG
