# Supplementary material for: Sensitive, multiplex and direct quantification of RNA sequences using a modified RASL assay
Source: Nucleic Acids Res. 2014 Jul 25;42(14):9146–57. doi: 10.1093/nar/gku636 (PMC4132746; doi:10.1093/nar/gku636)
Supplement: SUPPLEMENTARY DATA [file supp_gku636_nar-01048-y-2014-File003.zip › NAR-01048-Y-2014 Suppl files/TableS1-RASL-components.xlsx]

## Sheet: Sheet1
Oligo Name	Sequence	Purpose
T7M13mp18F1	GAATTTAATACGACTCACTATAGGGACGTCGTGACTGGGAAAACC	For amplification and addition of T7 promoter to fragment of M13 genome
polyT_M13mp18R1	TTTTTTTTTTTTTTTTTTTTTTTTTTTTTTTTGCCGGAGAGGGTAGCTATTT	For amplification and addition of poly(A) tail to fragment of M13 genome
3P_M13mp18_D	GGAAGCCTTGGCTTTTGGAACGGTAATCGTAAAACTA	Fully DNA acceptor probe targeting M13 sequence
P5_3P_M13mp18_D	AATGATACGGCGACCACCGAGAACGGTAATCGTAAAACTA	Fully DNA acceptor probe targeting M13 sequence with AD1 adapter replaced by P5
5P_M13mp18	/5Phos/GCATGTCAATCATATGTACCAGATCGGAAGAGCACAC	Phosphorylated donor probe targeting M13 sequence
P7_5P_M13mp18	/5Phos/GCATGTCAATCATATGTACCTCGTATGCCGTCTTCTGCTTG	Phosphorylated donor probe targeting M13 sequence with RCAD2 replaced by RC of P7
FP_BC1_1	AATGATACGGCGACCACCGACGTCCGAACCCCAACGCACGGACTGACTGGAAGCCTTGGCTTTTG	Barcoding forward PCR primer for AD1 adapter containing probes
RP_BC2_1	CAAGCAGAAGACGGCATACGATCGCAGGGTGACTGGAGTTCAGACGTGTGCTCTTCCGATCT	Barcoding reverse PCR primer for RCAD2 adapter containing probes
P5	AATGATACGGCGACCACCGA	Illumina adapter sequence
P7	CAAGCAGAAGACGGCATACGA	Illumina adapter sequence
M13_detF	GAACGGTAATCGTAAAACT	Detection qPCR forward primer for M13
M13_detR	GGTACATATGATTGACATG	Detection qPCR reverse primer for M13
3P_GAPDH_1_R	GGAAGCCTTGGCTTTTGTTGAGCACAGGGTACTTTrArU	Diribo acceptor probe targeting a GAPDH_1 sequence
3P_GAPDH_1_D	GGAAGCCTTGGCTTTTGTTGAGCACAGGGTACTTTAT	Fully DNA acceptor probe targeting a GAPDH_1 sequence
5P_GAPDH_1	/5Phos/TGATGGTACATGACAAGGTGAGATCGGAAGAGCACAC	Phosphorylated donor probe targeting the GAPDH_1 sequence
GAPDH_1_detF	CACCTTGTCATGTACCATC	Detection qPCR forward primer for GAPDH_1
GAPDH_1_detR	TTGAGCACAGGGTACTTTA	Detection qPCR reverse primer for GAPDH_1
3P_GAPDH_1_decoy	TTGAGCACAGGGTACTTTAT	Decoy for 3P_GAPDH_1_R acceptor probe
5P_GAPDH_1_decoy	TGATGGTACATGACAAGGTG	Decoy for 5P_GAPDH_1 donor probe
3P_GAPDH_2_R	GGAAGCCTTGGCTTTTGAGGGGTCTACATGGCAACrUrG	Diribo acceptor probe targeting a GAPDH_2 sequence
3P_GAPDH_2_D	GGAAGCCTTGGCTTTTGAGGGGTCTACATGGCAACTG	Fully DNA acceptor probe targeting a GAPDH_2 sequence
5P_GAPDH_2	/5Phos/TGAGGAGGGGAGATTCAGTGAGATCGGAAGAGCACAC	Phosphorylated donor probe targeting the GAPDH_2 sequence
GAPDH_2_detF	AGGGGTCTACATGGCAACT	Detection qPCR forward primer for GAPDH_2
GAPDH_2_detR	CACTGAATCTCCCCTCCTC	Detection qPCR reverse primer for GAPDH_2
GAPDH_RNAtemplate	CACCUUGUCAUGUACCAUCAAUAAAGUACCCUGUGCUCAA	Synthetic RNA template strand for capillary electrophoresis experiments
GAPDH_DNAtemplate	CACCTTGTCATGTACCATCAATAAAGTACCCTGTGCTCAA	Synthetic DNA template strand for capillary electrophoresis experiments
3P_GAPDH_R	TTGAGCACAGGGTACTTTrArU	Diribo acceptor oligo for capillary electrophoresis experiments
3P_GAPDH_D	TTGAGCACAGGGTACTTTAT	Fully DNA acceptor oligo for capillary electrophoresis experiments
5P_GAPDH_FAM	/5Phos/TGATGGTACATGACAAGGTG/36-FAM/	Phosphorylated, FAM labeled donor oligo for capillary electrophoresis experiments
RASL-NGSP1	CGTCCGAACCCCAACGCACG	Custom RASL-seq Illumina sequencing primer.
